# Supplementary material for: Transcriptomic Analysis Identifies Differentially Expressed Genes (DEGs) Associated with Bolting and Flowering in Radish (Raphanus sativus L.)
Source: Front Plant Sci. 2016 May 24;7:682. doi: 10.3389/fpls.2016.00682 (PMC4877535; doi:10.3389/fpls.2016.00682)
Supplement: Table S2 — GO enrichment analysis for differentially expressed transcripts with corrected P ≤ 0.05. [file Table2.XLSX]

## Sheet: Sheet1
Table S2 GO enrichment analysis for differentially expressed transcripts with corrected P-value ≤ 0.05
GO ID	GO Term	Cluster frequency	Genome frequency of use	Corrected P-value
Biological Process
GO:0009657	plastid organization	122 of 8000 in the list	487 of 66941 in the genome	1.63e-12
GO:0071704	organic substance metabolic process	4639 of 8000 in the list	36327 of 66941 in the genome	7.98e-10
GO:0006779	porphyrin-containing compound biosynthetic process	77 of 8000 in the list	283 of 66941 in the genome	3.53e-09
GO:0033013	tetrapyrrole metabolic process	96 of 8000 in the list	390 of 66941 in the genome	5.03e-09
GO:0033014	tetrapyrrole biosynthetic process	81 of 8000 in the list	307 of 66941 in the genome	5.53e-09
GO:0006778	porphyrin-containing compound metabolic process	91 of 8000 in the list	364 of 66941 in the genome	7.26e-09
GO:1901564	organonitrogen compound metabolic process	644 of 8000 in the list	4224 of 66941 in the genome	3.59e-08
GO:0010073	meristem maintenance	33 of 8000 in the list	278 of 66941 in the genome	3.61e-08
GO:0007166	cell surface receptor signaling pathway	119 of 8000 in the list	540 of 66941 in the genome	3.96e-08
GO:0007167	enzyme linked receptor protein signaling pathway	106 of 8000 in the list	463 of 66941 in the genome	4.47e-08
GO:0044710	single-organism metabolic process	1666 of 8000 in the list	12284 of 66941 in the genome	1.53e-06
GO:0044281	small molecule metabolic process	1266 of 8000 in the list	9220 of 66941 in the genome	1.96e-05
GO:0015979	photosynthesis	90 of 8000 in the list	419 of 66941 in the genome	3.46e-05
GO:0044085	cellular component biogenesis	387 of 8000 in the list	2483 of 66941 in the genome	3.65e-05
GO:0015977	carbon fixation	49 of 8000 in the list	181 of 66941 in the genome	3.69e-05
GO:0006520	cellular amino acid metabolic process	350 of 8000 in the list	2230 of 66941 in the genome	8.36e-05
GO:0008152	metabolic process	5675 of 8000 in the list	45771 of 66941 in the genome	0.0001
GO:0044723	single-organism carbohydrate metabolic process	304 of 8000 in the list	1903 of 66941 in the genome	0.00012
GO:0009908	flower development	134 of 8000 in the list	1009 of 66941 in the genome	0.00019
GO:0006753	nucleoside phosphate metabolic process	352 of 8000 in the list	2264 of 66941 in the genome	0.0002
GO:0006418	tRNA aminoacylation for protein translation	61 of 8000 in the list	263 of 66941 in the genome	0.00038
GO:0019684	photosynthesis, light reaction	85 of 8000 in the list	412 of 66941 in the genome	0.00051
GO:0044237	cellular metabolic process	4161 of 8000 in the list	33071 of 66941 in the genome	0.00052
GO:0006457	protein folding	25 of 8000 in the list	72 of 66941 in the genome	0.00064
GO:0043038	amino acid activation	61 of 8000 in the list	268 of 66941 in the genome	0.00075
GO:0048506	regulation of timing of meristematic phase transition	20 of 8000 in the list	175 of 66941 in the genome	0.00075
GO:0043039	tRNA aminoacylation	61 of 8000 in the list	268 of 66941 in the genome	0.00075
GO:0044238	primary metabolic process	3961 of 8000 in the list	31435 of 66941 in the genome	0.00087
GO:1901566	organonitrogen compound biosynthetic process	268 of 8000 in the list	1688 of 66941 in the genome	0.00115
GO:0055086	nucleobase-containing small molecule metabolic process	364 of 8000 in the list	2406 of 66941 in the genome	0.00186
GO:0019538	protein metabolic process	1604 of 8000 in the list	12144 of 66941 in the genome	0.00243
GO:0006767	water-soluble vitamin metabolic process	61 of 8000 in the list	277 of 66941 in the genome	0.00244
GO:0006399	tRNA metabolic process	96 of 8000 in the list	500 of 66941 in the genome	0.00283
GO:0044267	cellular protein metabolic process	1376 of 8000 in the list	10330 of 66941 in the genome	0.00328
GO:0005975	carbohydrate metabolic process	447 of 8000 in the list	3046 of 66941 in the genome	0.00336
GO:0051188	cofactor biosynthetic process	117 of 8000 in the list	642 of 66941 in the genome	0.00347
GO:2000028	regulation of photoperiodism, flowering	8 of 8000 in the list	19 of 66941 in the genome	0.00362
GO:0006772	thiamine metabolic process	20 of 8000 in the list	55 of 66941 in the genome	0.00395
GO:0006766	vitamin metabolic process	78 of 8000 in the list	389 of 66941 in the genome	0.00476
GO:0006796	phosphate-containing compound metabolic process	654 of 8000 in the list	4648 of 66941 in the genome	0.00512
GO:0010468	regulation of gene expression	212 of 8000 in the list	1315 of 66941 in the genome	0.00568
GO:0010431	seed maturation	13 of 8000 in the list	27 of 66941 in the genome	0.0059
GO:0009658	chloroplast organization	35 of 8000 in the list	133 of 66941 in the genome	0.00687
GO:0051186	cofactor metabolic process	175 of 8000 in the list	1056 of 66941 in the genome	0.00763
GO:0006996	organelle organization	465 of 8000 in the list	3212 of 66941 in the genome	0.00879
GO:0048507	meristem development	64 of 8000 in the list	560 of 66941 in the genome	0.00983
GO:0009141	nucleoside triphosphate metabolic process	259 of 8000 in the list	1669 of 66941 in the genome	0.01005
GO:0006793	phosphorus metabolic process	678 of 8000 in the list	4861 of 66941 in the genome	0.01035
GO:0072527	pyrimidine-containing compound metabolic process	37 of 8000 in the list	147 of 66941 in the genome	0.01142
GO:0034660	ncRNA metabolic process	118 of 8000 in the list	665 of 66941 in the genome	0.01159
GO:0006547	histidine metabolic process	17 of 8000 in the list	45 of 66941 in the genome	0.01214
GO:0009075	histidine family amino acid metabolic process	17 of 8000 in the list	45 of 66941 in the genome	0.01214
GO:0052803	imidazole-containing compound metabolic process	17 of 8000 in the list	45 of 66941 in the genome	0.01214
GO:0042723	thiamine-containing compound metabolic process	20 of 8000 in the list	59 of 66941 in the genome	0.0136
GO:0010162	seed dormancy process	7 of 8000 in the list	9 of 66941 in the genome	0.01508
GO:0022611	dormancy process	7 of 8000 in the list	9 of 66941 in the genome	0.01508
GO:0044264	cellular polysaccharide metabolic process	134 of 8000 in the list	781 of 66941 in the genome	0.01694
GO:0035266	meristem growth	5 of 8000 in the list	25 of 66941 in the genome	0.01736
GO:0019637	organophosphate metabolic process	423 of 8000 in the list	2914 of 66941 in the genome	0.01789
GO:0032506	cytokinetic process	19 of 8000 in the list	56 of 66941 in the genome	0.02231
GO:0009144	purine nucleoside triphosphate metabolic process	255 of 8000 in the list	1660 of 66941 in the genome	0.02435
GO:0009205	purine ribonucleoside triphosphate metabolic process	255 of 8000 in the list	1660 of 66941 in the genome	0.02435
GO:0050879	multicellular organismal movement	13 of 8000 in the list	30 of 66941 in the genome	0.02487
GO:0009199	ribonucleoside triphosphate metabolic process	255 of 8000 in the list	1662 of 66941 in the genome	0.02649
GO:0006073	cellular glucan metabolic process	121 of 8000 in the list	698 of 66941 in the genome	0.02716
GO:0019752	carboxylic acid metabolic process	653 of 8000 in the list	4711 of 66941 in the genome	0.03223
GO:0010224	response to UV-B	12 of 8000 in the list	27 of 66941 in the genome	0.03863
GO:0007017	microtubule-based process	84 of 8000 in the list	454 of 66941 in the genome	0.04873
Cellular Component
GO:0009536	plastid	2851 of 8431 in the list	17142 of 67685 in the genome	1.86e-75
GO:0044435	plastid part	1349 of 8431 in the list	7348 of 67685 in the genome	1.45e-51
GO:0044444	cytoplasmic part	3984 of 8431 in the list	26780 of 67685 in the genome	8.53e-51
GO:0005737	cytoplasm	3988 of 8431 in the list	26812 of 67685 in the genome	8.81e-51
GO:0009532	plastid stroma	759 of 8431 in the list	3718 of 67685 in the genome	6.19e-43
GO:0043229	intracellular organelle	6061 of 8431 in the list	44804 of 67685 in the genome	6.7e-31
GO:0044446	intracellular organelle part	2486 of 8431 in the list	16389 of 67685 in the genome	2.79e-30
GO:0009526	plastid envelope	684 of 8431 in the list	3583 of 67685 in the genome	3.95e-29
GO:0009507	chloroplast	582 of 8431 in the list	2946 of 67685 in the genome	2.32e-28
GO:0044434	chloroplast part	577 of 8431 in the list	2915 of 67685 in the genome	2.52e-28
GO:0043231	intracellular membrane-bounded organelle	5718 of 8431 in the list	42152 of 67685 in the genome	1.19e-27
GO:0009534	chloroplast thylakoid	510 of 8431 in the list	2520 of 67685 in the genome	3.86e-27
GO:0044424	intracellular part	6509 of 8431 in the list	48859 of 67685 in the genome	6.65e-27
GO:0043226	organelle	6124 of 8431 in the list	45617 of 67685 in the genome	1.37e-26
GO:0005622	intracellular	6521 of 8431 in the list	48986 of 67685 in the genome	1.58e-26
GO:0009579	thylakoid	561 of 8431 in the list	2867 of 67685 in the genome	3.37e-26
GO:0031976	plastid thylakoid	527 of 8431 in the list	2692 of 67685 in the genome	1.49e-24
GO:0043227	membrane-bounded organelle	5819 of 8431 in the list	43244 of 67685 in the genome	4.65e-24
GO:0031984	organelle subcompartment	530 of 8431 in the list	2734 of 67685 in the genome	1.09e-23
GO:0031975	envelope	917 of 8431 in the list	5391 of 67685 in the genome	6.06e-22
GO:0031967	organelle envelope	908 of 8431 in the list	5345 of 67685 in the genome	1.58e-21
GO:0044422	organelle part	2783 of 8431 in the list	19579 of 67685 in the genome	2.97e-16
GO:0044436	thylakoid part	198 of 8431 in the list	913 of 67685 in the genome	7.54e-13
GO:0009528	plastid inner membrane	57 of 8431 in the list	193 of 67685 in the genome	5.55e-08
GO:0042170	plastid membrane	84 of 8431 in the list	347 of 67685 in the genome	3.01e-07
GO:0034357	photosynthetic membrane	145 of 8431 in the list	744 of 67685 in the genome	6.51e-06
GO:0032991	macromolecular complex	1510 of 8431 in the list	10783 of 67685 in the genome	2.02e-05
GO:0030529	ribonucleoprotein complex	708 of 8431 in the list	4804 of 67685 in the genome	0.00014
GO:0000229	cytoplasmic chromosome	28 of 8431 in the list	87 of 67685 in the genome	0.00028
GO:0043228	non-membrane-bounded organelle	862 of 8431 in the list	5984 of 67685 in the genome	0.00033
GO:0043232	intracellular non-membrane-bounded organelle	862 of 8431 in the list	5984 of 67685 in the genome	0.00033
GO:0005623	cell	7413 of 8431 in the list	58434 of 67685 in the genome	0.00048
GO:0044464	cell part	7413 of 8431 in the list	58434 of 67685 in the genome	0.00048
GO:0009706	chloroplast inner membrane	15 of 8431 in the list	34 of 67685 in the genome	0.00108
GO:0005840	ribosome	553 of 8431 in the list	3734 of 67685 in the genome	0.0015
GO:0009521	photosystem	111 of 8431 in the list	607 of 67685 in the genome	0.005
GO:0044426	cell wall part	6 of 8431 in the list	7 of 67685 in the genome	0.00531
GO:0009941	chloroplast envelope	55 of 8431 in the list	254 of 67685 in the genome	0.0064
GO:0009523	photosystem II	53 of 8431 in the list	244 of 67685 in the genome	0.00809
GO:0015934	large ribosomal subunit	228 of 8431 in the list	1424 of 67685 in the genome	0.00963
GO:0044391	ribosomal subunit	415 of 8431 in the list	2797 of 67685 in the genome	0.01792
GO:0031225	anchored to membrane	81 of 8431 in the list	440 of 67685 in the genome	0.04723
Molecular Function
GO:0030554	adenyl nucleotide binding	1294 of 8109 in the list	9233 of 68038 in the genome	1.82e-08
GO:0032559	adenyl ribonucleotide binding	1290 of 8109 in the list	9223 of 68038 in the genome	3.33e-08
GO:0036094	small molecule binding	1750 of 8109 in the list	13107 of 68038 in the genome	8.43e-06
GO:0003723	RNA binding	324 of 8109 in the list	2022 of 68038 in the genome	1.04e-05
GO:0017076	purine nucleotide binding	1479 of 8109 in the list	10966 of 68038 in the genome	1.57e-05
GO:0016853	isomerase activity	185 of 8109 in the list	1046 of 68038 in the genome	1.61e-05
GO:0032553	ribonucleotide binding	1475 of 8109 in the list	10953 of 68038 in the genome	2.39e-05
GO:0032555	purine ribonucleotide binding	1475 of 8109 in the list	10953 of 68038 in the genome	2.39e-05
GO:1901363	heterocyclic compound binding	2757 of 8109 in the list	21352 of 68038 in the genome	2.43e-05
GO:0000166	nucleotide binding	1706 of 8109 in the list	12809 of 68038 in the genome	2.65e-05
GO:1901265	nucleoside phosphate binding	1706 of 8109 in the list	12809 of 68038 in the genome	2.65e-05
GO:0005198	structural molecule activity	537 of 8109 in the list	3625 of 68038 in the genome	2.72e-05
GO:0097159	organic cyclic compound binding	2758 of 8109 in the list	21401 of 68038 in the genome	4.82e-05
GO:0017111	nucleoside-triphosphatase activity	521 of 8109 in the list	3575 of 68038 in the genome	0.00032
GO:0016740	transferase activity	1803 of 8109 in the list	13739 of 68038 in the genome	0.00044
GO:0004812	aminoacyl-tRNA ligase activity	61 of 8109 in the list	276 of 68038 in the genome	0.00079
GO:0005488	binding	5498 of 8109 in the list	44579 of 68038 in the genome	0.0012
GO:0016860	intramolecular oxidoreductase activity	40 of 8109 in the list	159 of 68038 in the genome	0.0019
GO:0016772	transferase activity, transferring phosphorus-containing groups	947 of 8109 in the list	6986 of 68038 in the genome	0.00374
GO:0016462	pyrophosphatase activity	588 of 8109 in the list	4182 of 68038 in the genome	0.00526
GO:0016818	hydrolase activity, acting on acid anhydrides, in phosphorus-containing anhydrides	590 of 8109 in the list	4213 of 68038 in the genome	0.00799
GO:0008194	UDP-glycosyltransferase activity	161 of 8109 in the list	978 of 68038 in the genome	0.00889
GO:0016817	hydrolase activity, acting on acid anhydrides	596 of 8109 in the list	4274 of 68038 in the genome	0.01166
GO:0016861	intramolecular oxidoreductase activity, interconverting aldoses and ketoses	22 of 8109 in the list	72 of 68038 in the genome	0.0125
GO:0016875	ligase activity, forming carbon-oxygen bonds	66 of 8109 in the list	332 of 68038 in the genome	0.01266
GO:0016876	ligase activity, forming aminoacyl-tRNA and related compounds	66 of 8109 in the list	332 of 68038 in the genome	0.01266
GO:0016301	kinase activity	729 of 8109 in the list	5345 of 68038 in the genome	0.02306
GO:0016757	transferase activity, transferring glycosyl groups	313 of 8109 in the list	2129 of 68038 in the genome	0.03105
GO:0000990	core RNA polymerase binding transcription factor activity	8 of 8109 in the list	14 of 68038 in the genome	0.03772
GO:0000996	core DNA-dependent RNA polymerase binding promoter specificity activity	8 of 8109 in the list	14 of 68038 in the genome	0.03772
