# Supplementary material for: Transcriptomic Analysis Identifies Differentially Expressed Genes (DEGs) Associated with Bolting and Flowering in Radish (Raphanus sativus L.)
Source: Front Plant Sci. 2016 May 24;7:682. doi: 10.3389/fpls.2016.00682 (PMC4877535; doi:10.3389/fpls.2016.00682)
Supplement: Table S3 — KEGG pathway analysis of differentially expressed transcripts in radish. [file Table3.XLSX]

## Sheet: Sheet1
Table S3 KEGG pathway analysis of differentially expressed transcripts in radish
Pathway	DEGs with pathway annotation	All genes with pathway annotation	P-value	Q-value	Pathway ID	Genes	KOs
Pentose and glucuronate interconversions	85 (1.13%)	985 (1.62%)	0.999936	1	ko00040	Unigene3466_NAU-LB;Unigene21895_NAU-LB;Unigene16789_NAU-LB;gnl|UG|Rsa#S43023194;gnl|UG|Rsa#S42019312;Unigene17375_NAU-LB;gi|161572673|gb|EY943968.1|EY943968;gi|167437641|gb|FD943556.1|FD943556;gi|158664185|gb|EX774076.1|EX774076;gi|332772120|gb|FY431544.1|FY431544;CL908.Contig1_NAU-LB;Unigene23833_NAU-LB;gi|154181677|gb|EV551017.1|EV551017;Unigene453_NAU-LB;gi|158658024|gb|EX767915.1|EX767915;gi|…	K01051+K01728+K01184+K00011+K00012+K00065+K01783+K00963+K01805+K01213+K00128+K00854
Ribosome biogenesis in eukaryotes	108 (1.44%)	959 (1.58%)	0.868958	1	ko03008	Unigene21238_NAU-LB;CL10002.Contig1_NAU-LB;CL1210.Contig1_NAU-LB;Unigene24912_NAU-LB;Unigene9515_NAU-LB;Unigene24550_NAU-LB;Unigene23812_NAU-LB;Unigene11395_NAU-LB;Unigene12538_NAU-LB;CL7021.Contig1_NAU-LB;CL1227.Contig1_NAU-LB;Unigene2463_NAU-LB;CL7021.Contig2_NAU-LB;CL4215.Contig1_NAU-LB;Unigene22837_NAU-LB;Unigene98_NAU-LB;Unigene29228_NAU-LB;Unigene29583_NAU-LB;gi|332776170|gb|FY428254.1|FY42…	K14548+K03115+K14556+K12619+K14555+K14521+K11128+K06943+K14558+K11131+K14572+K14549+K14557+K07562+K12845+K14563+K01164+K14553+K14290+K14554+K11129+K14538+K14565+K14525+K14550+K14574+K14552+K11130+K14564+K14535+K14560+K14537+K07178+K11883+K14573+K07179+K14571+K14539+K14570+K03539
Nicotinate and nicotinamide metabolism	7 (0.09%)	94 (0.16%)	0.955041	1	ko00760	CL3987.Contig1_NAU-LB;gi|158665516|gb|EX775407.1|EX775407;CL3436.Contig1_NAU-LB;CL6381.Contig3_NAU-LB;gnl|UG|Rsa#S42026410;CL855.Contig1_NAU-LB;gi|161530562|gb|EY902621.1|EY902621	K03517+K03787+K06210+K00763+K00767
Glycolysis / Gluconeogenesis	108 (1.44%)	935 (1.54%)	0.797024	1	ko00010	gi|154178955|gb|EV548295.1|EV548295;CL8906.Contig1_NAU-LB;gi|161512315|gb|EY893217.1|EY893217;Unigene14101_NAU-LB;CL908.Contig1_NAU-LB;gi|161564235|gb|EY935808.1|EY935808;CL6949.Contig1_NAU-LB;gi|167435089|gb|FD938446.1|FD938446;CL2182.Contig2_NAU-LB;CL1668.Contig4_NAU-LB;gi|161539169|gb|EY911192.1|EY911192;CL9918.Contig1_NAU-LB;Unigene26779_NAU-LB;Unigene11056_NAU-LB;gi|167492797|gb|FD977518.1|F…	K00850+K01568+K00927+K01610+K00002+K01792+K00382+K00161+K00873+K03841+K00162+K00844+K01803+K01810+K00001+K00627+K01834+K00134+K01623+K01689+K01835+K15634+K00128+K00121+K01785+K00131
Histidine metabolism	23 (0.31%)	93 (0.15%)	0.000810052	0.0103687	ko00340	CL8234.Contig2_NAU-LB;gi|332784459|gb|FY449818.1|FY449818;gi|158667569|gb|EX777460.1|EX777460;CL2192.Contig2_NAU-LB;gnl|UG|Rsa#S42039780;gnl|UG|Rsa#S42022499;CL8234.Contig1_NAU-LB;gi|166113585|gb|FD547900.1|FD547900;gi|158666158|gb|EX776049.1|EX776049;Unigene20843_NAU-LB;Unigene20305_NAU-LB;CL5558.Contig1_NAU-LB;Unigene10590_NAU-LB;CL5558.Contig2_NAU-LB;Unigene20523_NAU-LB;gi|154171559|gb|EV54283…	K11755+K00765+K01814+K00599+K01663+K00013+K00128+K01590+K01693
Linoleic acid metabolism	7 (0.09%)	93 (0.15%)	0.95161	1	ko00591	gnl|UG|Rsa#S42013021;Unigene14255_NAU-LB;Unigene6117_NAU-LB;CL3108.Contig1_NAU-LB;CL5287.Contig1_NAU-LB;CL1358.Contig1_NAU-LB;CL4288.Contig1_NAU-LB	K00454+K01047+K00100
Amino sugar and nucleotide sugar metabolism	142 (1.89%)	902 (1.49%)	0.00164915	0.0175909	ko00520	gi|332776224|gb|FY428308.1|FY428308;Unigene21363_NAU-LB;Unigene4416_NAU-LB;Unigene20482_NAU-LB;gi|154097989|gb|EV530962.1|EV530962;Unigene20581_NAU-LB;gi|167474276|gb|FD959678.1|FD959678;Unigene16865_NAU-LB;gi|158659304|gb|EX769195.1|EX769195;gnl|UG|Rsa#S42589617;gi|158647350|gb|EX757241.1|EX757241;gi|167503662|gb|FD989027.1|FD989027;CL5945.Contig1_NAU-LB;CL1062.Contig2_NAU-LB;Unigene14441_NAU-LB…	K01809+K01097+K01183+K06118+K13648+K00770+K00975+K12449+K01840+K12448+K12373+K15920+K00844+K00849+K00966+K00847+K01810+K10046+K12450+K00012+K08679+K02377+K00621+K01784+K01711+K00972+K01836+K01209+K05305+K00963+K00326+K01835+K12451+K12446+K12447+K00965
Pyrimidine metabolism	114 (1.52%)	898 (1.48%)	0.405021	1	ko00240	Unigene27513_NAU-LB;CL2111.Contig1_NAU-LB;CL7697.Contig1_NAU-LB;Unigene28690_NAU-LB;gi|167484451|gb|FD968668.1|FD968668;Unigene294_NAU-LB;gi|166130649|gb|FD561531.1|FD561531;CL8107.Contig1_NAU-LB;Unigene17370_NAU-LB;CL427.Contig2_NAU-LB;gi|166116648|gb|FD548758.1|FD548758;CL7454.Contig1_NAU-LB;Unigene20367_NAU-LB;Unigene6297_NAU-LB;gi|158665516|gb|EX775407.1|EX775407;Unigene11798_NAU-LB;CL845.Con…	K01955+K03021+K01431+K01937+K01465+K14641+K00943+K10807+K02320+K00876+K02321+K03787+K00940+K01956+K02335+K01520+K02685+K00857+K00384+K02326+K03040+K00962+K00761+K01240+K03043+K01718+K10808+K03046+K03015+K03026+K01510+K13998+K03013+K00254+K03008+K02324+K09903+K02999+K00609+K02328+K03010+K13421+K03011+K03007+K03005+K14721+K00207+K02327+K03006+K03018
Lysine biosynthesis	24 (0.32%)	88 (0.15%)	0.000129493	0.00331502	ko00300	CL2364.Contig1_NAU-LB;Unigene15398_NAU-LB;gi|154178857|gb|EV548197.1|EV548197;gi|158659693|gb|EX769584.1|EX769584;gi|167441829|gb|FD945281.1|FD945281;CL5926.Contig2_NAU-LB;gi|154181592|gb|EV550932.1|EV550932;Unigene5091_NAU-LB;CL6577.Contig2_NAU-LB;CL8282.Contig2_NAU-LB;gi|161539166|gb|EY910829.1|EY910829;CL8263.Contig1_NAU-LB;CL6577.Contig1_NAU-LB;CL4540.Contig1_NAU-LB;gi|166114167|gb|FD545047.1…	K00133+K00215+K01778+K01586+K12524+K10206+K00928
RNA degradation	156 (2.08%)	852 (1.41%)	3.69842e-07	4.73398e-05	ko03018	CL7101.Contig3_NAU-LB;CL7101.Contig2_NAU-LB;Unigene24912_NAU-LB;Unigene9515_NAU-LB;Unigene24550_NAU-LB;Unigene23812_NAU-LB;Unigene11395_NAU-LB;gi|154182004|gb|EV551344.1|EV551344;gi|332793908|gb|FY453563.1|FY453563;Unigene14113_NAU-LB;gi|167440124|gb|FD947116.1|FD947116;gi|167506903|gb|FD988959.1|FD988959;gnl|UG|Rsa#S42022741;gi|167489667|gb|FD973822.1|FD973822;gi|161513698|gb|EY893865.1|EY893865…	K14442+K12619+K13126+K12603+K04077+K12581+K00962+K12614+K12599+K12598+K12608+K12623+K12606+K12580+K01689+K10643+K03679+K12613+K08311+K12602+K12607+K03678+K12621+K12591+K12585+K04043+K12604+K01148+K12622+K03514+K12620+K12617+K12625+K12605
Biosynthesis of secondary metabolites	979 (13.03%)	8181 (13.49%)	0.897685	1	ko01110	Unigene14213_NAU-LB;Unigene7416_NAU-LB;CL429.Contig4_NAU-LB;Unigene25009_NAU-LB;gnl|UG|Rsa#S43029433;gi|158914924|gb|EX886723.1|EX886723;gi|332776224|gb|FY428308.1|FY428308;gi|158945328|gb|EX907868.1|EX907868;gi|154170960|gb|EV542234.1|EV542234;gnl|UG|Rsa#S41977035;Unigene5669_NAU-LB;CL629.Contig7_NAU-LB;CL7739.Contig2_NAU-LB;CL98.Contig1_NAU-LB;CL3273.Contig2_NAU-LB;Unigene21363_NAU-LB;Unigene10…	K09753+K08081+K13030+K00517+K01809+K01626+K10717+K00475+K05349+K01097+K01188+K01757+K00826+K13066+K05278+K00850+K01476+K15397+K01953+K05282+K00276+K01183+K00511+K00588+K05350+K06127+K00559+K08242+K01647+K11778+K00106+K00133+K08233+K09840+K07513+K00815+K07385+K12467+K03781+K01568+K13081+K00430+K00660+K10760+K05356+K14759+K01580+K13258+K00927+K00991+K01859+K13544+K00318+K13648+K02160+K11755+K10775+…
Endocytosis	89 (1.18%)	812 (1.34%)	0.904535	1	ko04144	gnl|UG|Rsa#S42020978;CL10002.Contig1_NAU-LB;Unigene21480_NAU-LB;Unigene10722_NAU-LB;gnl|UG|Rsa#S41985595;gi|161542482|gb|EY914275.1|EY914275;gi|154097132|gb|EV530105.1|EV530105;gi|158941468|gb|EX903800.1|EX903800;gi|167494262|gb|FD975548.1|FD975548;Unigene18026_NAU-LB;CL5543.Contig2_NAU-LB;CL9202.Contig1_NAU-LB;gi|167497006|gb|FD980261.1|FD980261;CL7732.Contig2_NAU-LB;gi|154180145|gb|EV549485.1|E…	K01115+K00889+K12493+K12489+K03283+K07897+K12192+K12486+K12492+K12191+K11826+K12479+K07904+K11247+K01528+K04646+K12189+K12198+K12194+K11827+K11824+K12471+K12190+K12183
Cysteine and methionine metabolism	74 (0.99%)	743 (1.23%)	0.983402	1	ko00270	gi|154261440|gb|EV572411.1|EV572411;Unigene19494_NAU-LB;CL2364.Contig1_NAU-LB;Unigene20619_NAU-LB;Unigene26800_NAU-LB;gi|332789918|gb|FY449027.1|FY449027;gi|158915320|gb|EX888484.1|EX888484;gnl|UG|Rsa#S43022661;gi|167450640|gb|FD956130.1|FD956130;Unigene20612_NAU-LB;gi|158662455|gb|EX772346.1|EX772346;gnl|UG|Rsa#S43023644;Unigene17633_NAU-LB;CL5926.Contig2_NAU-LB;gi|161519107|gb|EY899201.1|EY8992…	K01738+K00640+K00133+K00815+K01251+K00789+K00549+K00547+K12524+K01760+K01762+K00558+K00928+K00797+K13034+K01739+K14455+K00811+K16054+K01011+K05933
Phenylalanine metabolism	50 (0.67%)	719 (1.19%)	0.999999	1	ko00360	CL5542.Contig1_NAU-LB;gi|161543226|gb|EY915006.1|EY915006;gi|332795153|gb|FY453217.1|FY453217;CL8643.Contig2_NAU-LB;CL4475.Contig2_NAU-LB;Unigene20619_NAU-LB;Unigene11215_NAU-LB;Unigene11216_NAU-LB;Unigene7638_NAU-LB;CL4957.Contig2_NAU-LB;gi|166104307|gb|FD533825.1|FD533825;Unigene20612_NAU-LB;CL6380.Contig2_NAU-LB;CL6380.Contig5_NAU-LB;Unigene20438_NAU-LB;Unigene20094_NAU-LB;Unigene19184_NAU-LB;…	K00276+K00588+K00457+K00815+K00430+K10775+K01904+K07253+K14455+K00811+K00487+K15849
Flavonoid biosynthesis	51 (0.68%)	708 (1.17%)	0.999998	1	ko00941	gnl|UG|Rsa#S41977035;gnl|UG|Rsa#S42587158;CL3751.Contig1_NAU-LB;gi|161543226|gb|EY915006.1|EY915006;CL4475.Contig2_NAU-LB;gi|158656693|gb|EX766584.1|EX766584;CL7483.Contig1_NAU-LB;gi|154181306|gb|EV550646.1|EV550646;gi|166125893|gb|FD559843.1|FD559843;gi|167499129|gb|FD979712.1|FD979712;CL908.Contig1_NAU-LB;gi|161551867|gb|EY923843.1|EY923843;Unigene22455_NAU-LB;CL2876.Contig1_NAU-LB;CL6450.Conti…	K00475+K05278+K00588+K13081+K00660+K01859+K08243+K05280+K13065+K13083+K09754+K05277+K00487
Pyruvate metabolism	72 (0.96%)	691 (1.14%)	0.952078	1	ko00620	gi|158643246|gb|EX753137.1|EX753137;CL1795.Contig1_NAU-LB;CL6256.Contig2_NAU-LB;Unigene14101_NAU-LB;CL908.Contig1_NAU-LB;gi|154182520|gb|EV551860.1|EV551860;gi|158660068|gb|EX769959.1|EX769959;Unigene7926_NAU-LB;Unigene19399_NAU-LB;CL6949.Contig1_NAU-LB;gi|167435089|gb|FD938446.1|FD938446;CL2182.Contig2_NAU-LB;gi|161539169|gb|EY911192.1|EY911192;CL9918.Contig1_NAU-LB;Unigene13927_NAU-LB;gi|161569…	K01595+K01006+K02160+K01610+K00011+K01512+K11262+K00382+K00161+K00873+K00162+K00627+K00026+K00029+K01961+K01649+K01962+K00025+K01069+K01963+K01759+K00128+K00102+K00028+K00051
Glycerophospholipid metabolism	62 (0.83%)	689 (1.14%)	0.998049	1	ko00564	gnl|UG|Rsa#S41982045;gnl|UG|Rsa#S42020978;gi|158665652|gb|EX775543.1|EX775543;Unigene12085_NAU-LB;gnl|UG|Rsa#S42021190;Unigene21480_NAU-LB;gnl|UG|Rsa#S41985595;gi|167506089|gb|FD986435.1|FD986435;gi|161569816|gb|EY941291.1|EY941291;CL3381.Contig2_NAU-LB;CL4228.Contig1_NAU-LB;Unigene7597_NAU-LB;CL4228.Contig2_NAU-LB;Unigene6117_NAU-LB;Unigene2463_NAU-LB;Unigene18026_NAU-LB;Unigene14791_NAU-LB;Unig…	K13508+K01115+K01114+K00968+K13510+K05929+K00006+K01047+K13511+K01126+K00995+K01613+K13513+K06130+K01058+K00981+K01517+K00655+K08730+K00630+K13535+K00111+K00901+K00999+K06129+K13523
Photosynthesis	115 (1.53%)	676 (1.12%)	0.000269432	0.00383192	ko00195	gi|167504379|gb|FD986615.1|FD986615;gi|154180729|gb|EV550069.1|EV550069;gi|158642909|gb|EX752800.1|EX752800;gi|166124725|gb|FD559716.1|FD559716;gi|166112068|gb|FD544338.1|FD544338;Unigene24614_NAU-LB;CL987.Contig1_NAU-LB;gi|332772135|gb|FY431559.1|FY431559;gnl|UG|Rsa#S42564566;gi|161548570|gb|EY919608.1|EY919608;gnl|UG|Rsa#S42016638;CL987.Contig2_NAU-LB;gi|158636471|gb|EX746362.1|EX746362;CL1609.…	K02694+K02716+K08903+K02639+K08902+K08901+K02717+K02701+K02113+K02641+K02704+K02692+K02721+K02109+K02723+K02638+K03542+K02636+K02110+K02115+K02698+K02693+K14332+K08906+K02699+K02111+K02695+K03541+K02640+K08905+K02112+K02689+K02707+K02705
Circadian rhythm - plant	101 (1.34%)	672 (1.11%)	0.00233379	0.015014	ko04712	Unigene22174_NAU-LB;Unigene27913_NAU-LB;gi|156171505|gb|EW731651.1|EW731651;gi|161576694|gb|EY948106.1|EY948106;gi|154098850|gb|EV531823.1|EV531823;CL7786.Contig1_NAU-LB;Unigene15613_NAU-LB;Unigene15614_NAU-LB;CL6287.Contig1_NAU-LB;Unigene25591_NAU-LB;CL6287.Contig2_NAU-LB;gi|332775119|gb|FY433641.1|FY433641;Unigene20556_NAU-LB;Unigene22917_NAU-LB;CL10002.Contig1_NAU-LB;Unigene19851_NAU-LB;CL3289…	K12135+K12134+K12133+K12128+K12130+K12131+K12129+K03115+K00660+K12127+K12117+K12125+K12126+K12132+K12124+K12121+K12120+K12122+K12119
Arginine and proline metabolism	54 (0.72%)	664 (1.1%)	0.999836	1	ko00330	Unigene15236_NAU-LB;CL9907.Contig1_NAU-LB;gi|158644579|gb|EX754470.1|EX754470;gi|161534482|gb|EY906505.1|EY906505;Unigene13701_NAU-LB;gi|332772668|gb|FY439572.1|FY439572;gi|158915934|gb|EX888942.1|EX888942;CL1125.Contig1_NAU-LB;gi|154178996|gb|EV548336.1|EV548336;CL1098.Contig1_NAU-LB;gi|158648896|gb|EX758787.1|EX758787;Unigene20447_NAU-LB;Unigene16792_NAU-LB;gnl|UG|Rsa#S42021942;gi|166106318|gb|…	K01476+K01915+K00318+K12657+K00620+K01940+K14329+K01755+K00818+K00286+K00819+K00472+K00611+K00797+K00145+K00930+K14682+K14455+K13427+K00811+K12251+K01427+K00128+K00261+K01583+K00262+K00294+K14677
Vitamin B6 metabolism	16 (0.21%)	66 (0.11%)	0.00585064	0.0499255	ko00750	CL6810.Contig3_NAU-LB;CL6810.Contig2_NAU-LB;CL6810.Contig1_NAU-LB;gnl|UG|Rsa#S42569933;CL8024.Contig2_NAU-LB;CL8024.Contig1_NAU-LB;CL9989.Contig2_NAU-LB;Unigene13952_NAU-LB;CL2634.Contig3_NAU-LB;gi|166129450|gb|FD563250.1|FD563250;gi|167495134|gb|FD979013.1|FD979013;gi|154179041|gb|EV548381.1|EV548381;gi|161573336|gb|EY944563.1|EY944563;gnl|UG|Rsa#S42026345;CL9989.Contig1_NAU-LB;CL7114.Contig1_NA…	K13248+K01733+K00831+K06215+K05275
Sulfur relay system	8 (0.11%)	65 (0.11%)	0.564276	1	ko04122	gi|167506094|gb|FD986440.1|FD986440;CL1530.Contig2_NAU-LB;CL8265.Contig2_NAU-LB;CL4030.Contig4_NAU-LB;Unigene4980_NAU-LB;gi|161512864|gb|EY893606.1|EY893606;CL743.Contig1_NAU-LB;Unigene11890_NAU-LB	K03639+K03635+K00566+K14168+K14169+K11996+K01011
Taurine and hypotaurine metabolism	5 (0.07%)	64 (0.11%)	0.911156	1	ko00430	gi|167432831|gb|FD938453.1|FD938453;CL1560.Contig2_NAU-LB;gi|166105941|gb|FD538004.1|FD538004;gnl|UG|Rsa#S42049273;Unigene18282_NAU-LB	K01580+K00681+K10712
Carbon fixation in photosynthetic organisms	104 (1.38%)	630 (1.04%)	0.00143315	0.0166766	ko00710	gi|158643246|gb|EX753137.1|EX753137;CL1795.Contig1_NAU-LB;gi|161512315|gb|EY893217.1|EY893217;Unigene14101_NAU-LB;gi|156159005|gb|EW719151.1|EW719151;gi|332773924|gb|FY434494.1|FY434494;gi|332781903|gb|FY437970.1|FY437970;gi|166118870|gb|FD550500.1|FD550500;gi|167479470|gb|FD963992.1|FD963992;gi|158921056|gb|EX893164.1|EX893164;CL2182.Contig2_NAU-LB;CL1668.Contig4_NAU-LB;gi|158640944|gb|EX750835.…	K01595+K01006+K00927+K01610+K01602+K00873+K03841+K05298+K01803+K01807+K00026+K00029+K01100+K01783+K00025+K01623+K01601+K14455+K00855+K00028+K14272+K00814+K00051
Proteasome	49 (0.65%)	621 (1.02%)	0.999886	1	ko03050	CL7427.Contig2_NAU-LB;gi|158641987|gb|EX751878.1|EX751878;gi|167444003|gb|FD949350.1|FD949350;gi|158918544|gb|EX891140.1|EX891140;gi|166102680|gb|FD536041.1|FD536041;Unigene16106_NAU-LB;Unigene20067_NAU-LB;gi|166130911|gb|FD564988.1|FD564988;CL304.Contig1_NAU-LB;Unigene11164_NAU-LB;CL58.Contig1_NAU-LB;Unigene17404_NAU-LB;CL9248.Contig3_NAU-LB;CL304.Contig2_NAU-LB;CL9800.Contig2_NAU-LB;CL7044.Cont…	K06700+K02726+K03062+K02738+K03036+K03064+K02734+K03028+K10881+K02732+K02735+K02725+K03035+K03038+K02731+K02736+K03029+K03039+K02730+K03033+K03066+K02728+K03037+K03061+K03065+K03032+K02727+K02729
Carotenoid biosynthesis	64 (0.85%)	619 (1.02%)	0.94998	1	ko00906	CL2769.Contig2_NAU-LB;gi|166128054|gb|FD557249.1|FD557249;gi|167492838|gb|FD975144.1|FD975144;gi|158659353|gb|EX769244.1|EX769244;CL10025.Contig1_NAU-LB;gi|158658803|gb|EX768694.1|EX768694;gi|158656839|gb|EX766730.1|EX766730;CL6190.Contig2_NAU-LB;CL3035.Contig1_NAU-LB;CL7619.Contig1_NAU-LB;CL3308.Contig2_NAU-LB;gi|166124415|gb|FD555926.1|FD555926;Unigene6056_NAU-LB;gi|166122388|gb|FD555329.1|FD55…	K09840+K15748+K00514+K09843+K06444+K09839+K14606+K09841+K09842+K09837+K15747+K09835+K02291+K02293+K15746
Other glycan degradation	63 (0.84%)	606 (1%)	0.943315	1	ko00511	gi|332783129|gb|FY440437.1|FY440437;CL9560.Contig5_NAU-LB;gi|166140536|gb|FD571807.1|FD571807;gi|167491506|gb|FD975681.1|FD975681;gi|332785099|gb|FY450461.1|FY450461;Unigene22971_NAU-LB;gi|158659353|gb|EX769244.1|EX769244;gi|154258007|gb|EV569030.1|EV569030;CL6605.Contig2_NAU-LB;CL2655.Contig1_NAU-LB;CL10025.Contig1_NAU-LB;gi|158658803|gb|EX768694.1|EX768694;gi|161537988|gb|EY910400.1|EY910400;gi…	K01190+K12309+K01227+K01206+K01191+K12373+K15923+K12311+K01192
Glycine, serine and threonine metabolism	77 (1.03%)	573 (0.95%)	0.238981	0.711387	ko00260	gi|154182869|gb|EV552209.1|EV552209;CL5542.Contig1_NAU-LB;CL2364.Contig1_NAU-LB;gnl|UG|Rsa#S42569933;gi|166106762|gb|FD537778.1|FD537778;CL5137.Contig1_NAU-LB;CL5926.Contig2_NAU-LB;gi|166151251|gb|FD582526.1|FD582526;CL6949.Contig1_NAU-LB;gi|158651997|gb|EX761888.1|EX761888;CL8024.Contig2_NAU-LB;gi|161541640|gb|EY913542.1|EY913542;CL1324.Contig1_NAU-LB;gi|154180956|gb|EV550296.1|EV550296;CL8282.C…	K00827+K00276+K00133+K01733+K00600+K15918+K00382+K00058+K00831+K00605+K12524+K01754+K01834+K01079+K01620+K00928+K15893+K00830+K01695+K00872+K15919+K00281+K15634+K00130+K14272+K01696
Glyoxylate and dicarboxylate metabolism	85 (1.13%)	571 (0.94%)	0.0421837	0.231712	ko00630	gi|332781853|gb|FY437522.1|FY437522;CL5122.Contig2_NAU-LB;Unigene17592_NAU-LB;CL9907.Contig1_NAU-LB;gi|156159005|gb|EW719151.1|EW719151;gi|166106762|gb|FD537778.1|FD537778;CL6912.Contig1_NAU-LB;CL5137.Contig1_NAU-LB;gi|332773924|gb|FY434494.1|FY434494;gi|332781903|gb|FY437970.1|FY437970;gi|166151251|gb|FD582526.1|FD582526;gi|166118870|gb|FD550500.1|FD550500;gi|167479470|gb|FD963992.1|FD963992;gi|…	K01647+K00122+K03781+K01915+K01602+K00600+K01637+K15918+K02437+K00026+K00025+K00284+K01601+K15893+K00830+K15919+K01455+K01091+K01681+K11517+K14272
Peroxisome	63 (0.84%)	562 (0.93%)	0.819864	1	ko04146	CL8493.Contig1_NAU-LB;CL1259.Contig2_NAU-LB;CL2364.Contig1_NAU-LB;CL422.Contig4_NAU-LB;CL2812.Contig1_NAU-LB;Unigene17592_NAU-LB;CL3719.Contig2_NAU-LB;gi|166136306|gb|FD568713.1|FD568713;CL7138.Contig1_NAU-LB;Unigene8013_NAU-LB;Unigene19212_NAU-LB;gnl|UG|Rsa#S42007941;gi|154170926|gb|EV542200.1|EV542200;gnl|UG|Rsa#S43005902;gi|158914158|gb|EX886839.1|EX886839;Unigene11883_NAU-LB;CL6169.Contig2_NA…	K01897+K00106+K13354+K13348+K07513+K03781+K13356+K04564+K04565+K13237+K13347+K11187+K13341+K00830+K13346+K13345+K13336+K01640+K11517+K13338+K00031+K13337+K01578+K05677+K00232+K13339+K13343+K12663+K12261+K11147
Glycosphingolipid biosynthesis - globo series	9 (0.12%)	56 (0.09%)	0.253257	0.736748	ko00603	CL7231.Contig1_NAU-LB;CL10080.Contig2_NAU-LB;gnl|UG|Rsa#S42014221;Unigene4906_NAU-LB;CL5745.Contig2_NAU-LB;Unigene14666_NAU-LB;gi|161547623|gb|EY919867.1|EY919867;Unigene7805_NAU-LB;gnl|UG|Rsa#S42007579	K07407+K12373+K01988
Stilbenoid, diarylheptanoid and gingerol biosynthesis	42 (0.56%)	554 (0.91%)	0.999908	1	ko00945	Unigene25009_NAU-LB;Unigene5669_NAU-LB;CL7739.Contig2_NAU-LB;CL6392.Contig1_NAU-LB;CL6926.Contig1_NAU-LB;gnl|UG|Rsa#S42041509;gi|156165065|gb|EW725211.1|EW725211;Unigene20886_NAU-LB;gi|161543226|gb|EY915006.1|EY915006;Unigene2469_NAU-LB;CL2886.Contig1_NAU-LB;CL4475.Contig2_NAU-LB;Unigene8095_NAU-LB;gi|332778232|gb|FY442639.1|FY442639;gi|154181687|gb|EV551027.1|EV551027;gi|166105226|gb|FD538249.1|…	K00517+K00588+K13065+K09754+K00487
C5-Branched dibasic acid metabolism	7 (0.09%)	55 (0.09%)	0.530591	1	ko00660	gi|166114122|gb|FD545002.1|FD545002;gnl|UG|Rsa#S42583162;CL2672.Contig3_NAU-LB;CL5319.Contig1_NAU-LB;gi|154256386|gb|EV567435.1|EV567435;Unigene6413_NAU-LB;gi|154255986|gb|EV567035.1|EV567035	K01653+K01704+K01703+K01652
Non-homologous end-joining	3 (0.04%)	52 (0.09%)	0.964134	1	ko03450	Unigene5103_NAU-LB;Unigene9087_NAU-LB;CL3058.Contig2_NAU-LB	K10866+K10865
Glutathione metabolism	58 (0.77%)	506 (0.83%)	0.756472	1	ko00480	Unigene28525_NAU-LB;gnl|UG|Rsa#S43014459;gi|166100110|gb|FD531963.1|FD531963;gnl|UG|Rsa#S42008592;gi|154254397|gb|EV565482.1|EV565482;CL396.Contig1_NAU-LB;CL396.Contig2_NAU-LB;Unigene3037_NAU-LB;gi|332778536|gb|FY442943.1|FY442943;gnl|UG|Rsa#S43017963;CL8107.Contig1_NAU-LB;gnl|UG|Rsa#S42049273;CL9932.Contig2_NAU-LB;CL68.Contig1_NAU-LB;Unigene20720_NAU-LB;Unigene15982_NAU-LB;CL9275.Contig3_NAU-LB;…	K00799+K10807+K00681+K00434+K00033+K00383+K10808+K01919+K00797+K00432+K01255+K01920+K00031+K00036+K01256
Nitrogen metabolism	40 (0.53%)	506 (0.83%)	0.999555	1	ko00910	CL7571.Contig2_NAU-LB;gi|332786197|gb|FY441725.1|FY441725;CL9907.Contig1_NAU-LB;CL2393.Contig1_NAU-LB;gi|156176632|gb|EW736778.1|EW736778;gi|154256078|gb|EV567127.1|EV567127;gi|161541640|gb|EY913542.1|EY913542;CL1250.Contig1_NAU-LB;gi|166110014|gb|FD543439.1|FD543439;CL3808.Contig2_NAU-LB;CL4522.Contig1_NAU-LB;gi|158662012|gb|EX771903.1|EX771903;Unigene13556_NAU-LB;Unigene13557_NAU-LB;gi|15617815…	K01953+K01915+K01673+K00605+K00264+K00366+K00284+K00413+K01455+K01674+K00261+K01501+K00262+K00411
Ascorbate and aldarate metabolism	48 (0.64%)	505 (0.83%)	0.982325	1	ko00053	gi|161529576|gb|EY901586.1|EY901586;gi|167501411|gb|FD984994.1|FD984994;gi|158648832|gb|EX758723.1|EX758723;Unigene6875_NAU-LB;gi|161533323|gb|EY905225.1|EY905225;CL7021.Contig1_NAU-LB;Unigene14082_NAU-LB;CL6057.Contig2_NAU-LB;CL1088.Contig1_NAU-LB;gnl|UG|Rsa#S43017039;gi|158647522|gb|EX757413.1|EX757413;CL7021.Contig2_NAU-LB;CL6057.Contig1_NAU-LB;gi|166119050|gb|FD550920.1|FD550920;gi|158646299|…	K00469+K00423+K00064+K10046+K00012+K00434+K14190+K00225+K00128+K08232
Cyanoamino acid metabolism	59 (0.79%)	497 (0.82%)	0.657842	1	ko00460	CL429.Contig4_NAU-LB;CL3273.Contig2_NAU-LB;Unigene12176_NAU-LB;CL8432.Contig1_NAU-LB;Unigene11205_NAU-LB;gnl|UG|Rsa#S42021077;gi|166128054|gb|FD557249.1|FD557249;Unigene29837_NAU-LB;gi|154094991|gb|EV527964.1|EV527964;Unigene28944_NAU-LB;gi|167443792|gb|FD949739.1|FD949739;gi|167492838|gb|FD975144.1|FD975144;gi|332771447|gb|FY430714.1|FY430714;gi|166106762|gb|FD537778.1|FD537778;gnl|UG|Rsa#S42023…	K13030+K05349+K01188+K05350+K00600+K00681+K13034+K08249+K01501+K13035+K13029
Monoterpenoid biosynthesis	9 (0.12%)	49 (0.08%)	0.146195	0.505297	ko00902	CL3497.Contig1_NAU-LB;CL7560.Contig2_NAU-LB;gi|154164971|gb|EV536245.1|EV536245;gi|161544196|gb|EY916153.1|EY916153;CL176.Contig2_NAU-LB;Unigene1392_NAU-LB;gi|161540147|gb|EY911880.1|EY911880;gi|167443046|gb|FD950209.1|FD950209;gnl|UG|Rsa#S43017308	K07385+K12467+K15095
Alanine, aspartate and glutamate metabolism	51 (0.68%)	486 (0.8%)	0.912798	1	ko00250	gi|154182869|gb|EV552209.1|EV552209;Unigene27513_NAU-LB;CL7571.Contig2_NAU-LB;gi|332786197|gb|FY441725.1|FY441725;CL9907.Contig1_NAU-LB;gi|167432831|gb|FD938453.1|FD938453;CL1560.Contig2_NAU-LB;gi|166105941|gb|FD538004.1|FD538004;CL7454.Contig1_NAU-LB;CL1125.Contig1_NAU-LB;CL845.Contig2_NAU-LB;Unigene20447_NAU-LB;CL845.Contig3_NAU-LB;Unigene7701_NAU-LB;CL3808.Contig2_NAU-LB;Unigene22095_NAU-LB;Un…	K00827+K01955+K01953+K01915+K01580+K01940+K01956+K01755+K00135+K00764+K00264+K01939+K01756+K00830+K14455+K00609+K00811+K00261+K00262+K14272+K00294+K00814+K13566
Other types of O-glycan biosynthesis	13 (0.17%)	48 (0.08%)	0.00459701	0.0420298	ko00514	Unigene8212_NAU-LB;Unigene24580_NAU-LB;Unigene25291_NAU-LB;Unigene20508_NAU-LB;gnl|UG|Rsa#S43016823;CL2307.Contig4_NAU-LB;CL8370.Contig2_NAU-LB;Unigene20567_NAU-LB;CL10018.Contig1_NAU-LB;CL870.Contig1_NAU-LB;CL617.Contig1_NAU-LB;CL5356.Contig3_NAU-LB;Unigene12297_NAU-LB	K13667+K09667+K03691
Fructose and mannose metabolism	72 (0.96%)	468 (0.77%)	0.0312274	0.190339	ko00051	gi|332776224|gb|FY428308.1|FY428308;Unigene4416_NAU-LB;gi|154178955|gb|EV548295.1|EV548295;CL908.Contig1_NAU-LB;gi|167503662|gb|FD989027.1|FD989027;Unigene20533_NAU-LB;gi|332778548|gb|FY442955.1|FY442955;CL1668.Contig4_NAU-LB;CL5038.Contig1_NAU-LB;Unigene26779_NAU-LB;Unigene11056_NAU-LB;Unigene16596_NAU-LB;Unigene7258_NAU-LB;gi|154163736|gb|EV535010.1|EV535010;gi|161552299|gb|EY924275.1|EY924275;…	K01809+K00850+K00011+K01840+K00895+K03841+K00844+K01803+K00966+K00847+K02377+K01103+K01711+K01623+K05305+K00100+K01805
ABC transporters	60 (0.8%)	468 (0.77%)	0.409007	1	ko02010	CL3731.Contig2_NAU-LB;CL771.Contig2_NAU-LB;CL3731.Contig1_NAU-LB;CL5154.Contig2_NAU-LB;CL7608.Contig1_NAU-LB;Unigene8334_NAU-LB;Unigene10113_NAU-LB;CL1510.Contig4_NAU-LB;gnl|UG|Rsa#S42588251;gi|161539135|gb|EY910798.1|EY910798;Unigene10114_NAU-LB;CL4536.Contig2_NAU-LB;Unigene3906_NAU-LB;Unigene10112_NAU-LB;CL1426.Contig1_NAU-LB;Unigene11383_NAU-LB;gi|167497747|gb|FD982337.1|FD982337;gi|156170056|…	K05666+K05658+K05681+K05663+K05643+K05641+K05677+K05657
Nucleotide excision repair	52 (0.69%)	456 (0.75%)	0.759357	1	ko03420	CL2556.Contig1_NAU-LB;CL5055.Contig2_NAU-LB;Unigene22192_NAU-LB;CL2055.Contig3_NAU-LB;gi|158640659|gb|EX750550.1|EX750550;CL1814.Contig1_NAU-LB;CL1426.Contig1_NAU-LB;CL9453.Contig1_NAU-LB;CL3744.Contig2_NAU-LB;Unigene6687_NAU-LB;gi|158942123|gb|EX904572.1|EX904572;CL8957.Contig1_NAU-LB;CL1067.Contig1_NAU-LB;gi|154098177|gb|EV531150.1|EV531150;Unigene21425_NAU-LB;CL1067.Contig2_NAU-LB;gnl|UG|Rsa#S…	K10610+K03143+K10140+K10739+K07466+K10838+K02335+K10841+K03142+K02326+K10839+K03657+K10756+K02324+K02328+K02202+K10755+K10570+K03144+K10845+K10849+K10844+K10846+K02327+K10843+K03868+K10754+K10609
Synthesis and degradation of ketone bodies	2 (0.03%)	43 (0.07%)	0.976048	1	ko00072	gi|158649636|gb|EX759527.1|EX759527;CL7799.Contig1_NAU-LB	K01641+K01640
Galactose metabolism	51 (0.68%)	425 (0.7%)	0.618665	1	ko00052	gi|154178955|gb|EV548295.1|EV548295;CL2724.Contig2_NAU-LB;CL7231.Contig1_NAU-LB;gi|332783129|gb|FY440437.1|FY440437;CL8432.Contig1_NAU-LB;gnl|UG|Rsa#S42021077;CL9560.Contig5_NAU-LB;gnl|UG|Rsa#S42578900;gi|166140536|gb|FD571807.1|FD571807;CL908.Contig1_NAU-LB;gi|167491506|gb|FD975681.1|FD975681;gi|332785099|gb|FY450461.1|FY450461;gi|154258007|gb|EV569030.1|EV569030;CL2655.Contig1_NAU-LB;gi|1542626…	K00850+K01193+K07407+K01190+K01229+K12309+K01187+K00011+K00844+K00849+K01784+K06617+K00963+K01835+K01684+K00965
Limonene and pinene degradation	31 (0.41%)	421 (0.69%)	0.999699	1	ko00903	Unigene25009_NAU-LB;Unigene5669_NAU-LB;CL7739.Contig2_NAU-LB;CL6392.Contig1_NAU-LB;CL6926.Contig1_NAU-LB;gnl|UG|Rsa#S42041509;gi|156165065|gb|EW725211.1|EW725211;Unigene20886_NAU-LB;Unigene2469_NAU-LB;CL2886.Contig1_NAU-LB;Unigene8095_NAU-LB;gi|332778232|gb|FY442639.1|FY442639;gi|154181687|gb|EV551027.1|EV551027;gi|166105226|gb|FD538249.1|FD538249;CL2354.Contig1_NAU-LB;Unigene21445_NAU-LB;Unigene…	K00517+K00120+K00128
Phosphatidylinositol signaling system	54 (0.72%)	414 (0.68%)	0.364407	0.992426	ko04070	CL10002.Contig1_NAU-LB;gi|161547529|gb|EY919833.1|EY919833;Unigene21480_NAU-LB;gi|156168494|gb|EW728640.1|EW728640;gi|161572066|gb|EY943258.1|EY943258;gnl|UG|Rsa#S43025858;CL9202.Contig1_NAU-LB;Unigene24442_NAU-LB;Unigene5080_NAU-LB;CL1729.Contig1_NAU-LB;CL657.Contig2_NAU-LB;gi|158927699|gb|EX900025.1|EX900025;Unigene19208_NAU-LB;Unigene20355_NAU-LB;Unigene18017_NAU-LB;CL7312.Contig2_NAU-LB;Unige…	K00889+K02183+K05857+K01099+K01092+K00981+K15422+K00888+K01110+K00921+K00901+K00913+K00915+K00999
Natural killer cell mediated cytotoxicity	25 (0.33%)	412 (0.68%)	0.999993	1	ko04650	CL2293.Contig4_NAU-LB;gi|154099120|gb|EV532093.1|EV532093;gi|166131389|gb|FD563336.1|FD563336;Unigene3949_NAU-LB;gi|166109556|gb|FD539336.1|FD539336;Unigene9601_NAU-LB;Unigene9599_NAU-LB;Unigene8328_NAU-LB;gi|167492456|gb|FD976448.1|FD976448;gi|332790172|gb|FY454237.1|FY454237;gi|167475745|gb|FD960112.1|FD960112;CL1201.Contig1_NAU-LB;Unigene14652_NAU-LB;Unigene17025_NAU-LB;CL403.Contig21_NAU-LB;U…	K04371+K04392+K06268+K04368
Citrate cycle (TCA cycle)	61 (0.81%)	405 (0.67%)	0.0620271	0.305364	ko00020	gi|332781853|gb|FY437522.1|FY437522;Unigene14101_NAU-LB;CL6949.Contig1_NAU-LB;gi|167435089|gb|FD938446.1|FD938446;gi|161539169|gb|EY911192.1|EY911192;Unigene13927_NAU-LB;gi|161569453|gb|EY940748.1|EY940748;Unigene19816_NAU-LB;gi|332780331|gb|FY440705.1|FY440705;gi|166115218|gb|FD545858.1|FD545858;gnl|UG|Rsa#S43021553;gi|161571500|gb|EY943203.1|EY943203;CL4562.Contig2_NAU-LB;gi|161562996|gb|EY9345…	K01647+K01610+K00382+K00161+K00162+K00627+K00026+K00030+K00235+K01648+K00025+K01679+K01899+K01681+K00658+K00031+K00164+K01900+K00234
Terpenoid backbone biosynthesis	43 (0.57%)	399 (0.66%)	0.855469	1	ko00900	gi|158650496|gb|EX760387.1|EX760387;CL5498.Contig1_NAU-LB;Unigene10265_NAU-LB;gnl|UG|Rsa#S42007544;gi|158649636|gb|EX759527.1|EX759527;gi|154256632|gb|EV567681.1|EV567681;Unigene11057_NAU-LB;Unigene98_NAU-LB;gi|166140828|gb|FD573284.1|FD573284;CL3112.Contig2_NAU-LB;gi|154093681|gb|EV526654.1|EV526654;Unigene16079_NAU-LB;CL4627.Contig1_NAU-LB;Unigene13447_NAU-LB;CL6106.Contig1_NAU-LB;gi|167431100|…	K15889+K11778+K05356+K00991+K01641+K01662+K13789+K00919+K01823+K00021+K15892+K00099+K01597+K10960+K00787+K00587+K03527
Tryptophan metabolism	24 (0.32%)	391 (0.64%)	0.999986	1	ko00380	Unigene17592_NAU-LB;Unigene20612_NAU-LB;gi|167492838|gb|FD975144.1|FD975144;CL3308.Contig2_NAU-LB;gnl|UG|Rsa#S41998141;CL6083.Contig1_NAU-LB;CL1630.Contig3_NAU-LB;CL2321.Contig3_NAU-LB;Unigene12088_NAU-LB;Unigene17601_NAU-LB;gi|167435993|gb|FD944000.1|FD944000;gnl|UG|Rsa#S42049334;Unigene17011_NAU-LB;Unigene7947_NAU-LB;gi|154171559|gb|EV542833.1|EV542833;gnl|UG|Rsa#S42013902;gi|166134694|gb|FD568…	K03781+K11819+K01237+K11821+K11817+K11820+K11818+K00128+K00164+K01501+K11816
Inositol phosphate metabolism	54 (0.72%)	380 (0.63%)	0.157905	0.505297	ko00562	CL10002.Contig1_NAU-LB;gi|158665652|gb|EX775543.1|EX775543;Unigene12085_NAU-LB;Unigene21480_NAU-LB;gi|156168494|gb|EW728640.1|EW728640;gi|161529576|gb|EY901586.1|EY901586;CL3381.Contig2_NAU-LB;CL9202.Contig1_NAU-LB;Unigene11056_NAU-LB;Unigene24442_NAU-LB;CL6007.Contig1_NAU-LB;gi|197914240|gb|AB447906.1|AB447906;Unigene14390_NAU-LB;Unigene5080_NAU-LB;CL1729.Contig1_NAU-LB;Unigene18017_NAU-LB;CL731…	K00889+K01114+K05857+K00469+K01803+K01099+K01092+K15422+K03103+K00888+K01110+K00921+K00010+K00913+K00915+K01858+K00999
Glycosylphosphatidylinositol(GPI)-anchor biosynthesis	28 (0.37%)	376 (0.62%)	0.999291	1	ko00563	gnl|UG|Rsa#S42033126;Unigene10500_NAU-LB;CL694.Contig2_NAU-LB;Unigene12281_NAU-LB;gi|158638655|gb|EX748546.1|EX748546;Unigene19723_NAU-LB;Unigene21190_NAU-LB;CL2287.Contig2_NAU-LB;Unigene14570_NAU-LB;Unigene30057_NAU-LB;CL793.Contig1_NAU-LB;CL8542.Contig2_NAU-LB;CL213.Contig2_NAU-LB;CL8280.Contig2_NAU-LB;Unigene12907_NAU-LB;gnl|UG|Rsa#S42029735;Unigene20297_NAU-LB;Unigene12906_NAU-LB;gi|332795247…	K05283+K03434+K03857+K09658+K05284+K03860+K05292+K05293+K05291
Glycerolipid metabolism	41 (0.55%)	373 (0.62%)	0.815221	1	ko00561	gnl|UG|Rsa#S41982045;CL7231.Contig1_NAU-LB;gi|154097989|gb|EV530962.1|EV530962;Unigene3802_NAU-LB;CL908.Contig1_NAU-LB;CL4228.Contig1_NAU-LB;CL4228.Contig2_NAU-LB;CL5137.Contig1_NAU-LB;gi|166151251|gb|FD582526.1|FD582526;gnl|UG|Rsa#S42013369;gi|161549654|gb|EY922338.1|EY922338;gi|154180956|gb|EV550296.1|EV550296;CL5797.Contig2_NAU-LB;gi|167504031|gb|FD990371.1|FD990371;CL5137.Contig2_NAU-LB;gi|15…	K13508+K07407+K06118+K03715+K00011+K00002+K15918+K13513+K06119+K00655+K00630+K00901+K00128+K00863+K00679+K13523
Protein export	64 (0.85%)	367 (0.61%)	0.00302402	0.029775	ko03060	gi|332781025|gb|FY445986.1|FY445986;gi|156157657|gb|EW717803.1|EW717803;gi|167478390|gb|FD963825.1|FD963825;CL7139.Contig2_NAU-LB;Unigene20991_NAU-LB;gnl|UG|Rsa#S42032307;gi|166147582|gb|FD580556.1|FD580556;gi|161517302|gb|EY897245.1|EY897245;gi|154098932|gb|EV531905.1|EV531905;gnl|UG|Rsa#S42003218;gi|161541222|gb|EY912926.1|EY912926;gnl|UG|Rsa#S41999704;gi|158652921|gb|EX762812.1|EX762812;CL7139…	K03106+K09490+K12272+K03110+K07342+K03070+K10956+K09481+K03109+K03104+K09540+K09647+K12948+K12275+K03100+K03116+K13280+K03107+K03217+K12946+K03108+K09648+K12947+K03118
Homologous recombination	41 (0.55%)	362 (0.6%)	0.753591	1	ko03440	gi|161545449|gb|EY917942.1|EY917942;gi|158640659|gb|EX750550.1|EX750550;CL5741.Contig2_NAU-LB;CL1814.Contig1_NAU-LB;CL4190.Contig2_NAU-LB;CL9916.Contig1_NAU-LB;Unigene5103_NAU-LB;CL9453.Contig1_NAU-LB;Unigene3823_NAU-LB;Unigene12155_NAU-LB;gi|161538889|gb|EY911485.1|EY911485;gi|158645846|gb|EX755737.1|EX755737;CL5056.Contig1_NAU-LB;gi|156155436|gb|EW715582.1|EW715582;Unigene127_NAU-LB;gi|16153335…	K03165+K10739+K04482+K07466+K08991+K10866+K02335+K10875+K03655+K10882+K10865+K08775+K10881+K02328+K10901+K02327
DNA replication	38 (0.51%)	358 (0.59%)	0.866119	1	ko03030	gi|156159633|gb|EW719779.1|EW719779;gi|158640659|gb|EX750550.1|EX750550;Unigene17370_NAU-LB;CL1814.Contig1_NAU-LB;Unigene16121_NAU-LB;CL3611.Contig2_NAU-LB;Unigene6297_NAU-LB;Unigene19796_NAU-LB;Unigene14242_NAU-LB;CL9453.Contig1_NAU-LB;CL851.Contig1_NAU-LB;CL851.Contig2_NAU-LB;CL6902.Contig1_NAU-LB;gnl|UG|Rsa#S42581192;gi|158942123|gb|EX904572.1|EX904572;Unigene13610_NAU-LB;CL2092.Contig1_NAU-LB…	K10743+K10739+K02320+K07466+K02212+K02210+K02321+K02209+K02540+K02335+K02541+K02685+K02326+K02542+K10756+K02324+K10744+K02328+K10755+K02327+K10754
Ribosome	504 (6.71%)	3517 (5.8%)	0.000225128	0.00383192	ko03010	Unigene30414_NAU-LB;gnl|UG|Rsa#S42041129;gi|158649022|gb|EX758913.1|EX758913;gnl|UG|Rsa#S42016300;CL10108.Contig2_NAU-LB;gi|158661407|gb|EX771298.1|EX771298;gi|166147509|gb|FD579538.1|FD579538;Unigene18732_NAU-LB;gi|166109036|gb|FD541327.1|FD541327;gnl|UG|Rsa#S42586818;CL2715.Contig5_NAU-LB;gi|167437770|gb|FD942530.1|FD942530;gi|154098714|gb|EV531687.1|EV531687;Unigene11125_NAU-LB;gnl|UG|Rsa#S419…	K02941+K02997+K02987+K02866+K02942+K02924+K02922+K02874+K02962+K02979+K02960+K02890+K02989+K02937+K02951+K02966+K02993+K02915+K02945+K02935+K02880+K02878+K02950+K02901+K02965+K02934+K02980+K02899+K02918+K02889+K02940+K02905+K02971+K02877+K02947+K02894+K02917+K02883+K02898+K02871+K02921+K02930+K02946+K02996+K02991+K02995+K02876+K02900+K02936+K02984+K02938+K02926+K02976+K02870+K02912+K02868+K02867+…
Base excision repair	27 (0.36%)	347 (0.57%)	0.997824	1	ko03410	gi|161536044|gb|EY907970.1|EY907970;CL6035.Contig5_NAU-LB;CL7647.Contig1_NAU-LB;CL9453.Contig1_NAU-LB;gi|158942123|gb|EX904572.1|EX904572;CL8957.Contig1_NAU-LB;gi|154098177|gb|EV531150.1|EV531150;Unigene17108_NAU-LB;Unigene13877_NAU-LB;Unigene21425_NAU-LB;Unigene14300_NAU-LB;gnl|UG|Rsa#S42585457;gi|154183284|gb|EV552624.1|EV552624;CL754.Contig1_NAU-LB;Unigene15991_NAU-LB;Unigene23820_NAU-LB;Unige…	K10802+K01142+K02335+K02326+K10773+K10798+K03660+K02324+K10801+K02328+K01246+K02327
alpha-Linolenic acid metabolism	26 (0.35%)	342 (0.56%)	0.998398	1	ko00592	Unigene3863_NAU-LB;gnl|UG|Rsa#S42580537;CL2812.Contig1_NAU-LB;gnl|UG|Rsa#S42013021;gi|156156094|gb|EW716240.1|EW716240;Unigene14255_NAU-LB;gi|167501588|gb|FD985411.1|FD985411;Unigene6117_NAU-LB;CL3108.Contig1_NAU-LB;Unigene8013_NAU-LB;CL5287.Contig1_NAU-LB;Unigene7708_NAU-LB;CL3073.Contig1_NAU-LB;Unigene3897_NAU-LB;Unigene21511_NAU-LB;CL1358.Contig1_NAU-LB;Unigene25325_NAU-LB;CL5198.Contig1_NAU-L…	K10526+K08241+K07513+K00454+K10528+K01047+K01058+K10529+K10527+K00232+K05894+K10525
Biotin metabolism	2 (0.03%)	34 (0.06%)	0.935349	1	ko00780	CL9168.Contig1_NAU-LB;Unigene17184_NAU-LB	K01012+K00833
Propanoate metabolism	37 (0.49%)	338 (0.56%)	0.812258	1	ko00640	CL7483.Contig1_NAU-LB;CL6256.Contig2_NAU-LB;Unigene21452_NAU-LB;gi|154182520|gb|EV551860.1|EV551860;Unigene7926_NAU-LB;Unigene19399_NAU-LB;CL6256.Contig1_NAU-LB;CL8888.Contig2_NAU-LB;gi|156177391|gb|EW737537.1|EW737537;gi|156158071|gb|EW718217.1|EW718217;CL6914.Contig1_NAU-LB;CL2226.Contig1_NAU-LB;CL2786.Contig2_NAU-LB;CL3495.Contig1_NAU-LB;CL7060.Contig1_NAU-LB;CL5189.Contig1_NAU-LB;gi|167478146…	K00224+K02160+K05605+K11262+K01961+K01962+K01505+K01963+K01899+K00128+K01578+K01900+K00249
Aminoacyl-tRNA biosynthesis	71 (0.95%)	337 (0.56%)	4.90712e-06	0.00020937	ko00970	gi|161548235|gb|EY921118.1|EY921118;gnl|UG|Rsa#S42043154;Unigene16175_NAU-LB;Unigene5537_NAU-LB;Unigene22456_NAU-LB;gi|154179284|gb|EV548624.1|EV548624;Unigene16118_NAU-LB;CL7237.Contig1_NAU-LB;CL3220.Contig1_NAU-LB;Unigene21436_NAU-LB;Unigene16174_NAU-LB;CL8229.Contig1_NAU-LB;Unigene4396_NAU-LB;Unigene7463_NAU-LB;CL7839.Contig1_NAU-LB;gnl|UG|Rsa#S42580954;Unigene19551_NAU-LB;gi|167480267|gb|FD96…	K01885+K01870+K02433+K01875+K01883+K01892+K01873+K01889+K14164+K01890+K01874+K01866+K01880+K04567+K01893+K01869+K01876+K01867+K01868+K02434+K01872+K02435+K01881+K01886+K01887
SNARE interactions in vesicular transport	24 (0.32%)	336 (0.55%)	0.999362	1	ko04130	Unigene6092_NAU-LB;CL9063.Contig1_NAU-LB;Unigene22086_NAU-LB;Unigene10961_NAU-LB;Unigene342_NAU-LB;CL2601.Contig1_NAU-LB;Unigene17747_NAU-LB;Unigene20028_NAU-LB;Unigene16166_NAU-LB;CL151.Contig3_NAU-LB;CL3083.Contig1_NAU-LB;Unigene23978_NAU-LB;CL8527.Contig3_NAU-LB;CL2128.Contig1_NAU-LB;CL151.Contig2_NAU-LB;CL3490.Contig1_NAU-LB;CL151.Contig5_NAU-LB;CL151.Contig1_NAU-LB;CL5888.Contig3_NAU-LB;CL16…	K08488+K08486+K08515+K08492+K08490+K08495+K08489+K08498+K08500+K08506+K08517
Cutin, suberine and wax biosynthesis	33 (0.44%)	328 (0.54%)	0.917506	1	ko00073	gnl|UG|Rsa#S43008252;Unigene8095_NAU-LB;Unigene20060_NAU-LB;Unigene17629_NAU-LB;gnl|UG|Rsa#S41988892;Unigene22359_NAU-LB;gi|332775120|gb|FY433642.1|FY433642;gnl|UG|Rsa#S42581229;gi|154176987|gb|EV546328.1|EV546328;CL9083.Contig1_NAU-LB;CL8972.Contig1_NAU-LB;CL9659.Contig1_NAU-LB;CL4101.Contig3_NAU-LB;CL3719.Contig2_NAU-LB;CL7138.Contig1_NAU-LB;gi|161577552|gb|EY948953.1|EY948953;gi|167481478|gb|F…	K15398+K15402+K15399+K15400+K15403+K13356+K15404+K15405
Porphyrin and chlorophyll metabolism	68 (0.91%)	313 (0.52%)	2.55661e-06	0.000163623	ko00860	Unigene22796_NAU-LB;Unigene14669_NAU-LB;gi|167499012|gb|FD981802.1|FD981802;gi|161548235|gb|EY921118.1|EY921118;gi|161549423|gb|EY921312.1|EY921312;Unigene19477_NAU-LB;CL6596.Contig2_NAU-LB;Unigene8174_NAU-LB;gnl|UG|Rsa#S41974703;gi|158649193|gb|EX759084.1|EX759084;gi|154166276|gb|EV537550.1|EV537550;gnl|UG|Rsa#S42042052;Unigene16537_NAU-LB;gnl|UG|Rsa#S42035218;CL6596.Contig3_NAU-LB;gi|158926521|…	K13544+K00522+K08099+K01885+K00218+K01749+K01845+K02492+K01599+K00510+K03405+K01698+K00228+K13606+K00231+K02257+K01719+K04040+K03404+K01772+K08101+K10960+K03403+K03428+K04035+K13071
Biosynthesis of unsaturated fatty acids	32 (0.43%)	312 (0.51%)	0.893582	1	ko01040	CL2812.Contig1_NAU-LB;gi|332774164|gb|FY430922.1|FY430922;gi|161540068|gb|EY911801.1|EY911801;CL4395.Contig1_NAU-LB;gi|167449355|gb|FD958339.1|FD958339;Unigene8013_NAU-LB;CL4979.Contig1_NAU-LB;gi|161522160|gb|EY899950.1|EY899950;CL7773.Contig3_NAU-LB;gi|161547839|gb|EY921433.1|EY921433;Unigene21797_NAU-LB;gnl|UG|Rsa#S42563430;gi|156153561|gb|EW713707.1|EW713707;gi|158913980|gb|EX887750.1|EX887750…	K07513+K03921+K10257+K10244+K00059+K00507+K10256+K10703+K10255+K10258+K00232
Phenylalanine, tyrosine and tryptophan biosynthesis	45 (0.6%)	311 (0.51%)	0.151668	0.505297	ko00400	gi|158945328|gb|EX907868.1|EX907868;Unigene20619_NAU-LB;Unigene20612_NAU-LB;Unigene5480_NAU-LB;CL1145.Contig1_NAU-LB;gi|332786204|gb|FY441732.1|FY441732;gi|156179152|gb|EW739298.1|EW739298;Unigene12379_NAU-LB;CL6083.Contig1_NAU-LB;Unigene4271_NAU-LB;gi|161537868|gb|EY910280.1|EY910280;Unigene2424_NAU-LB;gi|161532608|gb|EY904631.1|EY904631;CL523.Contig5_NAU-LB;Unigene538_NAU-LB;gi|167494883|gb|FD9…	K01626+K00815+K01609+K01657+K15227+K05359+K01817+K01736+K00766+K01695+K01658+K01850+K00800+K14455+K00811+K13832+K15849+K01735+K00891+K01696
Sulfur metabolism	38 (0.51%)	308 (0.51%)	0.537082	1	ko00920	gi|154261440|gb|EV572411.1|EV572411;CL434.Contig2_NAU-LB;Unigene19494_NAU-LB;Unigene22957_NAU-LB;gi|332795393|gb|FY449298.1|FY449298;Unigene26800_NAU-LB;gi|158915320|gb|EX888484.1|EX888484;gnl|UG|Rsa#S43022661;gi|167452372|gb|FD954952.1|FD954952;gnl|UG|Rsa#S42006924;Unigene4560_NAU-LB;gi|158648803|gb|EX758694.1|EX758694;CL7312.Contig2_NAU-LB;gnl|UG|Rsa#S42034420;gi|158644452|gb|EX754343.1|EX75434…	K01738+K13811+K00640+K01760+K01082+K15422+K13034+K01739+K01014+K00392+K00860+K00387
Ubiquinone and other terpenoid-quinone biosynthesis	36 (0.48%)	306 (0.5%)	0.656	1	ko00130	gi|332795153|gb|FY453217.1|FY453217;Unigene16184_NAU-LB;CL8643.Contig2_NAU-LB;Unigene20619_NAU-LB;Unigene10265_NAU-LB;gi|166144127|gb|FD576945.1|FD576945;Unigene20612_NAU-LB;Unigene20253_NAU-LB;Unigene13237_NAU-LB;gi|156170607|gb|EW730753.1|EW730753;gnl|UG|Rsa#S42587370;gi|156179152|gb|EW739298.1|EW739298;CL6083.Contig1_NAU-LB;gi|161537868|gb|EY910280.1|EY910280;Unigene8240_NAU-LB;gi|161532608|gb…	K00457+K06127+K00815+K14759+K14760+K01904+K12501+K01661+K09833+K05928+K12502+K02548+K03183+K02552
RNA polymerase	33 (0.44%)	305 (0.5%)	0.820847	1	ko03020	CL2111.Contig1_NAU-LB;Unigene20367_NAU-LB;Unigene18735_NAU-LB;Unigene9252_NAU-LB;Unigene4921_NAU-LB;Unigene13785_NAU-LB;Unigene17913_NAU-LB;CL5020.Contig1_NAU-LB;Unigene7582_NAU-LB;CL5725.Contig1_NAU-LB;CL1254.Contig1_NAU-LB;Unigene709_NAU-LB;Unigene17680_NAU-LB;CL4778.Contig1_NAU-LB;Unigene8048_NAU-LB;gnl|UG|Rsa#S41993068;CL2111.Contig4_NAU-LB;Unigene12671_NAU-LB;CL7121.Contig2_NAU-LB;CL1329.Con…	K03021+K03040+K03043+K03046+K03015+K03026+K03013+K03008+K02999+K03010+K03011+K03007+K03005+K14721+K03006+K03018
Zeatin biosynthesis	34 (0.45%)	300 (0.49%)	0.736186	1	ko00908	gi|154170960|gb|EV542234.1|EV542234;gnl|UG|Rsa#S43006978;CL629.Contig7_NAU-LB;Unigene4547_NAU-LB;CL5083.Contig2_NAU-LB;Unigene10265_NAU-LB;gnl|UG|Rsa#S42026946;gi|167439057|gb|FD947771.1|FD947771;CL2932.Contig1_NAU-LB;Unigene2352_NAU-LB;CL1597.Contig1_NAU-LB;Unigene98_NAU-LB;gi|332772575|gb|FY439479.1|FY439479;gnl|UG|Rsa#S43008999;Unigene12759_NAU-LB;CL4627.Contig1_NAU-LB;Unigene13447_NAU-LB;Unig…	K10717+K13496+K10760+K13493+K00791+K00279
Plant hormone signal transduction	394 (5.25%)	2968 (4.9%)	0.0071429	0.0326533	ko04075	Unigene5820_NAU-LB;Unigene2919_NAU-LB;CL1030.Contig3_NAU-LB;gnl|UG|Rsa#S42585422;gi|158667004|gb|EX776895.1|EX776895;CL1331.Contig3_NAU-LB;Unigene12168_NAU-LB;Unigene745_NAU-LB;gi|332780440|gb|FY443023.1|FY443023;gi|154178850|gb|EV548190.1|EV548190;CL7769.Contig2_NAU-LB;Unigene15396_NAU-LB;Unigene19053_NAU-LB;gi|166138841|gb|FD570862.1|FD570862;gi|332786752|gb|FY445276.1|FY445276;Unigene21538_NAU…	K13415+K13416+K14508+K14515+K14489+K14493+K13449+K14488+K14487+K14504+K14491+K14500+K13422+K14505+K14494+K14497+K14432+K14510+K14486+K14431+K14496+K14484+K14503+K13946+K14492+K13464+K14498+K14485+K14509+K14517+K14506+K14512+K14501+K14513+K14514+K14502+K14516+K13463
Valine, leucine and isoleucine degradation	26 (0.35%)	292 (0.48%)	0.975563	1	ko00280	gi|167448326|gb|FD954310.1|FD954310;CL2812.Contig1_NAU-LB;gi|158649636|gb|EX759527.1|EX759527;Unigene21452_NAU-LB;CL6949.Contig1_NAU-LB;Unigene17254_NAU-LB;Unigene4032_NAU-LB;Unigene8013_NAU-LB;gi|332784765|gb|FY450124.1|FY450124;gi|332792066|gb|FY447848.1|FY447848;CL4092.Contig1_NAU-LB;gnl|UG|Rsa#S41991167;CL7799.Contig1_NAU-LB;Unigene4385_NAU-LB;CL956.Contig1_NAU-LB;gi|154171559|gb|EV542833.1|E…	K00826+K07513+K01641+K05605+K00382+K00020+K01640+K00128+K05607+K00249
Flavone and flavonol biosynthesis	18 (0.24%)	292 (0.48%)	0.999855	1	ko00944	gnl|UG|Rsa#S43006978;Unigene4547_NAU-LB;Unigene4413_NAU-LB;gi|332786266|gb|FY441794.1|FY441794;CL1974.Contig1_NAU-LB;Unigene22455_NAU-LB;gi|167474606|gb|FD960893.1|FD960893;Unigene20893_NAU-LB;Unigene19386_NAU-LB;gnl|UG|Rsa#S42567831;gnl|UG|Rsa#S42034706;CL1664.Contig1_NAU-LB;CL5214.Contig1_NAU-LB;CL7450.Contig2_NAU-LB;gnl|UG|Rsa#S42581387;gnl|UG|Rsa#S42034158;CL3074.Contig1_NAU-LB;CL9975.Contig1…	K13496+K05279+K05280+K10757+K15787+K13083
Pentose phosphate pathway	56 (0.75%)	283 (0.47%)	0.000260768	0.00383192	ko00030	gi|154178955|gb|EV548295.1|EV548295;Unigene4321_NAU-LB;gi|156168549|gb|EW728695.1|EW728695;CL1668.Contig4_NAU-LB;Unigene4956_NAU-LB;CL5438.Contig1_NAU-LB;gnl|UG|Rsa#S42565324;gnl|UG|Rsa#S42034627;gi|154163736|gb|EV535010.1|EV535010;gi|161552299|gb|EY924275.1|EY924275;gi|166143858|gb|FD573991.1|FD573991;Unigene20534_NAU-LB;CL9275.Contig3_NAU-LB;gi|154259698|gb|EV570687.1|EV570687;CL9275.Contig2_NA…	K00850+K01057+K03841+K00948+K01807+K01810+K00033+K01783+K01623+K00852+K01835+K00036+K00616
Steroid biosynthesis	36 (0.48%)	280 (0.46%)	0.432849	1	ko00100	Unigene16184_NAU-LB;gi|154163830|gb|EV535104.1|EV535104;gi|167495473|gb|FD982172.1|FD982172;gi|161554918|gb|EY927012.1|EY927012;CL5252.Contig1_NAU-LB;CL3258.Contig1_NAU-LB;CL5252.Contig2_NAU-LB;CL5207.Contig1_NAU-LB;CL3927.Contig1_NAU-LB;gi|156159155|gb|EW719301.1|EW719301;CL4416.Contig1_NAU-LB;CL3358.Contig2_NAU-LB;Unigene17163_NAU-LB;CL9088.Contig1_NAU-LB;CL6840.Contig1_NAU-LB;Unigene21094_NAU-…	K00559+K08242+K09828+K14423+K07748+K00213+K00227+K08246+K01853+K14424+K00222+K01824
Caffeine metabolism	1 (0.01%)	28 (0.05%)	0.975387	1	ko00232	CL1259.Contig2_NAU-LB	K00106
Plant-pathogen interaction	358 (4.77%)	2799 (4.62%)	0.263263	0.748836	ko04626	CL8578.Contig2_NAU-LB;Unigene5820_NAU-LB;Unigene2919_NAU-LB;CL1030.Contig3_NAU-LB;gi|332785741|gb|FY444673.1|FY444673;CL363.Contig3_NAU-LB;Unigene22013_NAU-LB;Unigene12168_NAU-LB;gi|332780440|gb|FY443023.1|FY443023;CL1710.Contig4_NAU-LB;gi|161540434|gb|EY912047.1|EY912047;Unigene14279_NAU-LB;Unigene12567_NAU-LB;CL8.Contig2_NAU-LB;CL7678.Contig1_NAU-LB;Unigene12568_NAU-LB;Unigene4985_NAU-LB;CL5557…	K13424+K13425+K13420+K13416+K13417+K13423+K04079+K13413+K13449+K13429+K13430+K13448+K02183+K13426+K04371+K13422+K13412+K13457+K13428+K13464+K05391+K13414+K13473+K02358+K13460+K13459+K13462+K09487+K13427+K04368+K14512+K12795+K13456+K13463
Fatty acid metabolism	24 (0.32%)	274 (0.45%)	0.976885	1	ko00071	CL8493.Contig1_NAU-LB;CL2812.Contig1_NAU-LB;Unigene8013_NAU-LB;Unigene13700_NAU-LB;Unigene11883_NAU-LB;CL5127.Contig2_NAU-LB;CL6169.Contig2_NAU-LB;Unigene8085_NAU-LB;CL9079.Contig1_NAU-LB;Unigene17247_NAU-LB;CL8508.Contig1_NAU-LB;gi|154171559|gb|EV542833.1|EV542833;Unigene296_NAU-LB;gi|166134694|gb|FD568125.1|FD568125;CL5694.Contig1_NAU-LB;CL6898.Contig1_NAU-LB;Unigene167_NAU-LB;CL6898.Contig2_NA…	K01897+K07513+K00001+K00128+K00121+K10527+K00232+K00249
N-Glycan biosynthesis	40 (0.53%)	268 (0.44%)	0.122441	0.468261	ko00510	gi|156157844|gb|EW717990.1|EW717990;Unigene20799_NAU-LB;gnl|UG|Rsa#S42048139;gi|156167910|gb|EW728056.1|EW728056;gi|154176180|gb|EV545521.1|EV545521;CL6774.Contig1_NAU-LB;CL213.Contig2_NAU-LB;gi|158928732|gb|EX901684.1|EX901684;CL7696.Contig1_NAU-LB;CL487.Contig1_NAU-LB;gi|161548826|gb|EY920475.1|EY920475;gi|167482806|gb|FD968841.1|FD968841;Unigene10707_NAU-LB;Unigene18273_NAU-LB;Unigene21180_NAU…	K00737+K12667+K03847+K09658+K12666+K12668+K03850+K07432+K12669+K07151+K03849+K12670+K01228+K03846+K00729+K01001+K01230+K05546+K07252+K03844+K01231
Tyrosine metabolism	43 (0.57%)	267 (0.44%)	0.043446	0.231712	ko00350	CL5542.Contig1_NAU-LB;gi|332795153|gb|FY453217.1|FY453217;CL3049.Contig5_NAU-LB;CL8643.Contig2_NAU-LB;Unigene20619_NAU-LB;Unigene9726_NAU-LB;Unigene20612_NAU-LB;gnl|UG|Rsa#S41978340;CL7899.Contig2_NAU-LB;Unigene7701_NAU-LB;Unigene13700_NAU-LB;gi|156179152|gb|EW739298.1|EW739298;CL6083.Contig1_NAU-LB;CL5127.Contig2_NAU-LB;gi|161537868|gb|EY910280.1|EY910280;gi|161532608|gb|EY904631.1|EY904631;Unig…	K00276+K00457+K01800+K00815+K00451+K01592+K07253+K00135+K00001+K00599+K01555+K14455+K00811+K01557+K00121+K15849
Regulation of autophagy	42 (0.56%)	267 (0.44%)	0.0620042	0.305364	ko04140	CL10125.Contig1_NAU-LB;gi|158654619|gb|EX764510.1|EX764510;gi|166125366|gb|FD558806.1|FD558806;CL7442.Contig1_NAU-LB;CL3455.Contig2_NAU-LB;CL7010.Contig2_NAU-LB;gi|154181781|gb|EV551121.1|EV551121;CL6688.Contig1_NAU-LB;Unigene6378_NAU-LB;Unigene18810_NAU-LB;CL9744.Contig1_NAU-LB;Unigene1321_NAU-LB;gi|161576503|gb|EY947907.1|EY947907;Unigene16088_NAU-LB;CL725.Contig2_NAU-LB;gi|154097946|gb|EV53091…	K07198+K08336+K08341+K08332+K08334+K08269+K08343+K08339
Basal transcription factors	28 (0.37%)	253 (0.42%)	0.765602	1	ko03022	CL5055.Contig2_NAU-LB;CL2055.Contig3_NAU-LB;Unigene6687_NAU-LB;Unigene13247_NAU-LB;Unigene20241_NAU-LB;gnl|UG|Rsa#S42568759;CL3551.Contig1_NAU-LB;gi|161541359|gb|EY913902.1|EY913902;Unigene13246_NAU-LB;CL5541.Contig1_NAU-LB;Unigene16904_NAU-LB;Unigene16592_NAU-LB;Unigene18843_NAU-LB;gi|158648925|gb|EX758816.1|EX758816;Unigene21237_NAU-LB;CL5672.Contig1_NAU-LB;CL7544.Contig1_NAU-LB;Unigene386_NAU-…	K03143+K03142+K14649+K03126+K03124+K03122+K03138+K03130+K14535+K02202+K03133+K03139+K03144+K03135+K10845+K03128+K03125+K10844+K10843+K03134+K03137
Fatty acid biosynthesis	42 (0.56%)	249 (0.41%)	0.0234594	0.15014	ko00061	gi|166143206|gb|FD575422.1|FD575422;Unigene18522_NAU-LB;CL895.Contig1_NAU-LB;CL6256.Contig2_NAU-LB;gi|332774164|gb|FY430922.1|FY430922;gi|332774351|gb|FY436852.1|FY436852;gi|154182520|gb|EV551860.1|EV551860;gi|167479761|gb|FD965453.1|FD965453;Unigene7926_NAU-LB;CL4171.Contig1_NAU-LB;Unigene19399_NAU-LB;Unigene17060_NAU-LB;gi|161522160|gb|EY899950.1|EY899950;CL6256.Contig1_NAU-LB;CL1809.Contig2_NA…	K09458+K02372+K02160+K03921+K10782+K11262+K00208+K00059+K01961+K00645+K01962+K10781+K00648+K01963
Mismatch repair	19 (0.25%)	249 (0.41%)	0.994143	1	ko03430	Unigene8784_NAU-LB;gi|158640659|gb|EX750550.1|EX750550;CL1814.Contig1_NAU-LB;Unigene10391_NAU-LB;Unigene6231_NAU-LB;Unigene677_NAU-LB;Unigene11317_NAU-LB;CL2773.Contig2_NAU-LB;CL2337.Contig2_NAU-LB;Unigene10388_NAU-LB;Unigene22180_NAU-LB;gi|166110620|gb|FD540430.1|FD540430;gnl|UG|Rsa#S43006869;CL1857.Contig2_NAU-LB;Unigene4580_NAU-LB;CL495.Contig2_NAU-LB;Unigene21706_NAU-LB;CL521.Contig1_NAU-LB;C…	K08737+K10739+K07466+K07456+K03657+K10756+K10746+K02328+K10755+K08735+K02327+K10754
beta-Alanine metabolism	21 (0.28%)	218 (0.36%)	0.913864	1	ko00410	CL5542.Contig1_NAU-LB;CL7697.Contig1_NAU-LB;gi|167432831|gb|FD938453.1|FD938453;CL1560.Contig2_NAU-LB;gi|166105941|gb|FD538004.1|FD538004;Unigene21452_NAU-LB;Unigene18406_NAU-LB;gnl|UG|Rsa#S42026536;gnl|UG|Rsa#S41991167;gi|166150001|gb|FD583934.1|FD583934;Unigene15652_NAU-LB;CL956.Contig1_NAU-LB;gi|154171559|gb|EV542833.1|EV542833;gi|166134694|gb|FD568125.1|FD568125;Unigene11679_NAU-LB;Unigene206…	K00276+K01431+K01580+K05605+K13367+K00797+K00128+K01578+K00207+K00249
Valine, leucine and isoleucine biosynthesis	38 (0.51%)	216 (0.36%)	0.0163061	0.123139	ko00290	gi|167448326|gb|FD954310.1|FD954310;gi|161547604|gb|EY921048.1|EY921048;gi|167435089|gb|FD938446.1|FD938446;Unigene17254_NAU-LB;gi|161539169|gb|EY911192.1|EY911192;gi|161564419|gb|EY935799.1|EY935799;CL8482.Contig4_NAU-LB;gi|332784765|gb|FY450124.1|FY450124;gi|166114122|gb|FD545002.1|FD545002;CL1607.Contig2_NAU-LB;CL4420.Contig1_NAU-LB;CL1476.Contig1_NAU-LB;gi|158656957|gb|EX766848.1|EX766848;gnl…	K00826+K00053+K00161+K00162+K00052+K01653+K01649+K01754+K01687+K01704+K01703+K01652
Sphingolipid metabolism	32 (0.43%)	214 (0.35%)	0.150192	0.505297	ko00600	CL7231.Contig1_NAU-LB;gi|332783129|gb|FY440437.1|FY440437;CL9560.Contig5_NAU-LB;gi|166140536|gb|FD571807.1|FD571807;gi|167491506|gb|FD975681.1|FD975681;gi|332785099|gb|FY450461.1|FY450461;gi|154258007|gb|EV569030.1|EV569030;CL2655.Contig1_NAU-LB;gi|154262663|gb|EV573634.1|EV573634;Unigene14557_NAU-LB;gi|158636748|gb|EX746639.1|EX746639;CL5268.Contig1_NAU-LB;CL9136.Contig2_NAU-LB;CL3193.Contig1_NA…	K07407+K01190+K12309+K04713+K04708+K04710+K00654+K12349+K04718+K04711+K01634
Glucosinolate biosynthesis	20 (0.27%)	212 (0.35%)	0.925609	1	ko00966	gi|167448326|gb|FD954310.1|FD954310;Unigene20612_NAU-LB;Unigene17254_NAU-LB;gnl|UG|Rsa#S41998141;gi|332784765|gb|FY450124.1|FY450124;CL6083.Contig1_NAU-LB;gi|161540768|gb|EY913221.1|EY913221;gi|332792066|gb|FY447848.1|FY447848;gi|161531503|gb|EY903412.1|EY903412;CL2321.Contig3_NAU-LB;Unigene12088_NAU-LB;Unigene17601_NAU-LB;gi|167435993|gb|FD944000.1|FD944000;Unigene17011_NAU-LB;Unigene7947_NAU-LB…	K00826+K11819+K11821+K12154+K15741+K15742+K11820+K12156+K11818
Riboflavin metabolism	25 (0.33%)	210 (0.35%)	0.615878	1	ko00740	Unigene21363_NAU-LB;CL4517.Contig2_NAU-LB;CL4517.Contig1_NAU-LB;Unigene5029_NAU-LB;gi|158641351|gb|EX751242.1|EX751242;CL5207.Contig1_NAU-LB;Unigene15678_NAU-LB;CL9789.Contig1_NAU-LB;CL9692.Contig1_NAU-LB;gi|161532700|gb|EY904723.1|EY904723;CL5836.Contig2_NAU-LB;Unigene15258_NAU-LB;gnl|UG|Rsa#S42024483;CL7277.Contig2_NAU-LB;Unigene8553_NAU-LB;gi|154178284|gb|EV547624.1|EV547624;CL9789.Contig2_NAU…	K00861+K01078+K14652+K00793+K00794+K11752
Thiamine metabolism	5 (0.07%)	21 (0.03%)	0.109221	0.450978	ko00730	CL1942.Contig1_NAU-LB;Unigene16116_NAU-LB;Unigene11647_NAU-LB;CL7464.Contig1_NAU-LB;Unigene7466_NAU-LB	K03147+K11717+K14153
Ether lipid metabolism	19 (0.25%)	208 (0.34%)	0.942393	1	ko00565	gnl|UG|Rsa#S42020978;gi|158665652|gb|EX775543.1|EX775543;Unigene12085_NAU-LB;Unigene21480_NAU-LB;gnl|UG|Rsa#S41985595;gi|167506089|gb|FD986435.1|FD986435;CL3381.Contig2_NAU-LB;Unigene6117_NAU-LB;Unigene18026_NAU-LB;CL6007.Contig1_NAU-LB;gi|197914240|gb|AB447906.1|AB447906;gi|161547728|gb|EY920257.1|EY920257;gi|154171027|gb|EV542301.1|EV542301;CL6498.Contig1_NAU-LB;CL1358.Contig1_NAU-LB;Unigene544…	K01115+K01114+K13510+K01047
Tropane, piperidine and pyridine alkaloid biosynthesis	26 (0.35%)	202 (0.33%)	0.449257	1	ko00960	Unigene7416_NAU-LB;CL98.Contig1_NAU-LB;CL5542.Contig1_NAU-LB;Unigene20619_NAU-LB;Unigene20612_NAU-LB;CL2160.Contig2_NAU-LB;Unigene28906_NAU-LB;gi|166122615|gb|FD553276.1|FD553276;gi|156179152|gb|EW739298.1|EW739298;gi|154177716|gb|EV547056.1|EV547056;CL6083.Contig1_NAU-LB;gi|161537868|gb|EY910280.1|EY910280;gi|161532608|gb|EY904631.1|EY904631;CL2160.Contig1_NAU-LB;gi|158947469|gb|EX909505.1|EX909…	K08081+K00276+K00815+K14455+K00811+K15849
Anthocyanin biosynthesis	2 (0.03%)	19 (0.03%)	0.701359	1	ko00942	gi|167474606|gb|FD960893.1|FD960893;CL5214.Contig1_NAU-LB	K12930
Butanoate metabolism	20 (0.27%)	179 (0.3%)	0.722433	1	ko00650	gi|167432831|gb|FD938453.1|FD938453;CL1560.Contig2_NAU-LB;gi|166105941|gb|FD538004.1|FD538004;gi|158649636|gb|EX759527.1|EX759527;gi|167435089|gb|FD938446.1|FD938446;gi|161539169|gb|EY911192.1|EY911192;Unigene7701_NAU-LB;gi|166114122|gb|FD545002.1|FD545002;gnl|UG|Rsa#S43021553;CL3684.Contig2_NAU-LB;CL4288.Contig1_NAU-LB;CL2672.Contig3_NAU-LB;CL7242.Contig1_NAU-LB;Unigene7702_NAU-LB;CL7799.Contig1…	K01580+K01641+K00161+K00162+K00135+K01653+K00100+K01640+K01652
Fatty acid elongation	18 (0.24%)	175 (0.29%)	0.831381	1	ko00062	CL3857.Contig1_NAU-LB;gi|154097932|gb|EV530905.1|EV530905;CL541.Contig1_NAU-LB;CL1829.Contig1_NAU-LB;CL4979.Contig1_NAU-LB;gnl|UG|Rsa#S42025425;gi|156153561|gb|EW713707.1|EW713707;Unigene20285_NAU-LB;gnl|UG|Rsa#S43014191;gnl|UG|Rsa#S41997251;CL10048.Contig1_NAU-LB;CL9661.Contig2_NAU-LB;Unigene19376_NAU-LB;Unigene20766_NAU-LB;Unigene11656_NAU-LB;CL1036.Contig1_NAU-LB;Unigene20764_NAU-LB;CL1304.Con…	K15397+K10249+K10244+K10703+K07512+K10258+K01074
Pantothenate and CoA biosynthesis	27 (0.36%)	173 (0.29%)	0.122541	0.468261	ko00770	gi|167448326|gb|FD954310.1|FD954310;CL7697.Contig1_NAU-LB;gi|161547604|gb|EY921048.1|EY921048;Unigene17254_NAU-LB;gi|161564419|gb|EY935799.1|EY935799;gi|332784765|gb|FY450124.1|FY450124;gnl|UG|Rsa#S42016278;gi|166114122|gb|FD545002.1|FD545002;CL1476.Contig1_NAU-LB;gi|158656957|gb|EX766848.1|EX766848;CL1476.Contig2_NAU-LB;gi|166114211|gb|FD545091.1|FD545091;gi|332792066|gb|FY447848.1|FY447848;gi|1…	K00826+K01431+K00053+K09680+K01653+K01687+K01598+K01922+K02201+K06133+K01652+K00207
Starch and sucrose metabolism	226 (3.01%)	1657 (2.73%)	0.0647396	0.306913	ko00500	Unigene3466_NAU-LB;CL3273.Contig2_NAU-LB;Unigene12176_NAU-LB;gi|332769034|gb|FY432270.1|FY432270;CL4886.Contig1_NAU-LB;CL2724.Contig2_NAU-LB;CL8432.Contig1_NAU-LB;Unigene21895_NAU-LB;Unigene19358_NAU-LB;Unigene11205_NAU-LB;Unigene20219_NAU-LB;gnl|UG|Rsa#S42021077;gnl|UG|Rsa#S43023194;gi|166128054|gb|FD557249.1|FD557249;gnl|UG|Rsa#S42019312;Unigene29837_NAU-LB;Unigene3033_NAU-LB;gi|154094991|gb|EV…	K01051+K05349+K01188+K01177+K01193+K05350+K01176+K01184+K00705+K01187+K01087+K00703+K01179+K13648+K00688+K00770+K00975+K00695+K15920+K00844+K00696+K00847+K01810+K00012+K08679+K00700+K16055+K00963+K01835+K01213
Protein processing in endoplasmic reticulum	233 (3.1%)	1646 (2.72%)	0.0163544	0.123139	ko04141	CL363.Contig3_NAU-LB;CL5601.Contig2_NAU-LB;gnl|UG|Rsa#S42573642;CL6490.Contig1_NAU-LB;CL4406.Contig1_NAU-LB;gi|158638655|gb|EX748546.1|EX748546;gi|154257039|gb|EV568086.1|EV568086;CL187.Contig3_NAU-LB;CL5667.Contig2_NAU-LB;gi|154261502|gb|EV572473.1|EV572473;gi|166136125|gb|FD568997.1|FD568997;gi|156157657|gb|EW717803.1|EW717803;gnl|UG|Rsa#S42048139;Unigene23255_NAU-LB;gi|156167910|gb|EW728056.1|…	K04079+K09517+K06689+K13993+K10601+K08054+K09490+K12667+K09562+K03283+K09580+K09561+K08852+K14018+K09584+K07342+K12666+K07953+K10839+K10956+K12668+K14009+K09481+K14006+K09523+K14001+K09540+K08057+K13249+K13250+K03237+K10666+K14016+K12275+K08288+K10088+K12669+K07151+K09487+K09486+K12670+K13525+K10085+K01228+K14007+K14004+K09518+K14011+K03094+K11863+K01230+K14015+K05546+K09503+K14005+K14026+K10636+…
Lipoic acid metabolism	5 (0.07%)	16 (0.03%)	0.0393012	0.228661	ko00785	gi|167475095|gb|FD962102.1|FD962102;gnl|UG|Rsa#S43024034;gi|154255279|gb|EV566330.1|EV566330;Unigene19553_NAU-LB;gi|167499839|gb|FD983872.1|FD983872	K03644+K03801
RNA transport	240 (3.2%)	1563 (2.58%)	0.00026182	0.00383192	ko03013	CL6009.Contig1_NAU-LB;CL2174.Contig1_NAU-LB;gi|332783186|gb|FY440494.1|FY440494;Unigene7715_NAU-LB;gi|154182004|gb|EV551344.1|EV551344;Unigene14113_NAU-LB;Unigene20466_NAU-LB;CL305.Contig1_NAU-LB;CL7527.Contig2_NAU-LB;CL3670.Contig3_NAU-LB;Unigene6210_NAU-LB;CL4190.Contig2_NAU-LB;Unigene25270_NAU-LB;Unigene2463_NAU-LB;Unigene19409_NAU-LB;Unigene5103_NAU-LB;gi|154179592|gb|EV548932.1|EV548932;CL42…	K03231+K14297+K03113+K03252+K13126+K12160+K09291+K14319+K12812+K03243+K14327+K14320+K13130+K14324+K03239+K03260+K14308+K12875+K14321+K12881+K05749+K13137+K03254+K07562+K03248+K14326+K03257+K13025+K12876+K03238+K01164+K03240+K14290+K14314+K03237+K03259+K14325+K03242+K03251+K14298+K03262+K03253+K00784+K14294+K13175+K14306+K14525+K14313+K14293+K14004+K14300+K03249+K02516+K03250+K12878+K13174+K12880+…
One carbon pool by folate	25 (0.33%)	156 (0.26%)	0.106709	0.450978	ko00670	gi|166106762|gb|FD537778.1|FD537778;gi|161578540|gb|EY949785.1|EY949785;Unigene22126_NAU-LB;Unigene15422_NAU-LB;gi|161541640|gb|EY913542.1|EY913542;CL1324.Contig1_NAU-LB;CL4522.Contig1_NAU-LB;gi|158662012|gb|EX771903.1|EX771903;Unigene5189_NAU-LB;gi|161515879|gb|EY895822.1|EY895822;CL4309.Contig1_NAU-LB;gi|167485349|gb|FD971546.1|FD971546;Unigene203_NAU-LB;gi|332778329|gb|FY442736.1|FY442736;CL94…	K00600+K00297+K01938+K00605+K01934+K00602+K13998
Lysine degradation	20 (0.27%)	155 (0.26%)	0.459124	1	ko00310	Unigene3199_NAU-LB;gnl|UG|Rsa#S42035827;Unigene21015_NAU-LB;CL6115.Contig1_NAU-LB;CL2975.Contig1_NAU-LB;CL1643.Contig3_NAU-LB;CL2975.Contig2_NAU-LB;gi|167490297|gb|FD972130.1|FD972130;Unigene13186_NAU-LB;CL6975.Contig1_NAU-LB;gi|154171559|gb|EV542833.1|EV542833;gnl|UG|Rsa#S42013902;gi|166134694|gb|FD568125.1|FD568125;Unigene20936_NAU-LB;Unigene15243_NAU-LB;CL1643.Contig4_NAU-LB;Unigene21199_NAU-L…	K11420+K11423+K11422+K09188+K00658+K00128+K00164
Metabolic pathways	1852 (24.66%)	15132 (24.96%)	0.746298	1	ko01100	Unigene14213_NAU-LB, CL6810.Contig3_NAU-LB, Unigene7416_NAU-LB, Unigene25009_NAU-LB, gnl|UG|Rsa#S43029433, gi|158914924|gb|EX886723.1|EX886723, gi|332776224|gb|FY428308.1|FY428308, gi|158945328|gb|EX907868.1|EX907868, gi|154170960|gb|EV542234.1|EV542234, gnl|UG|Rsa#S41977035, gi|154261440|gb|EV572411.1|EV572411, Unigene5669_NAU-LB, gnl|UG|Rsa#S42033126, CL6810.Contig2_NAU-LB, CL629.Contig7_NAU-LB…
Photosynthesis - antenna proteins	36 (0.48%)	150 (0.25%)	6.5011e-05	0.00208035	ko00196	gi|167438031|gb|FD947321.1|FD947321;gi|156154154|gb|EW714300.1|EW714300;gi|158926133|gb|EX898452.1|EX898452;gi|166149047|gb|FD577999.1|FD577999;gi|154165925|gb|EV537199.1|EV537199;CL121.Contig1_NAU-LB;gi|332778896|gb|FY435297.1|FY435297;gi|166103358|gb|FD533656.1|FD533656;gi|166148244|gb|FD579598.1|FD579598;Unigene16329_NAU-LB;gi|161567669|gb|EY939236.1|EY939236;gi|156173738|gb|EW733884.1|EW73388…	K08912+K08913+K08909+K08915+K08908+K08916+K14172+K08907+K08911+K08910+K08914
Betalain biosynthesis	1 (0.01%)	15 (0.02%)	0.862525	1	ko00965	gi|167446784|gb|FD953128.1|FD953128	K15777
Oxidative phosphorylation	163 (2.17%)	1498 (2.47%)	0.968423	1	ko00190	gi|167438789|gb|FD944788.1|FD944788;Unigene540_NAU-LB;Unigene13606_NAU-LB;gi|167479392|gb|FD963599.1|FD963599;gi|167474055|gb|FD959277.1|FD959277;gi|158649629|gb|EX759520.1|EX759520;CL1441.Contig3_NAU-LB;gnl|UG|Rsa#S41996799;gi|166110454|gb|FD541389.1|FD541389;gi|156166720|gb|EW726866.1|EW726866;CL8260.Contig4_NAU-LB;gi|161545511|gb|EY917552.1|EY917552;gi|161530378|gb|EY902401.1|EY902401;gi|15864…	K02155+K02132+K03880+K01507+K02146+K03955+K03661+K03965+K02150+K05573+K02113+K02147+K03939+K00235+K03938+K11352+K03945+K02109+K02257+K03953+K03966+K02138+K00416+K03885+K03941+K03949+K01535+K02110+K02148+K02133+K00413+K02115+K00417+K02144+K03952+K02145+K02152+K02137+K02149+K02267+K05582+K02136+K02111+K02134+K02129+K02265+K02140+K02154+K03963+K03942+K11353+K05581+K03879+K03937+K03950+K02112+K03934+…
Spliceosome	198 (2.64%)	1451 (2.39%)	0.0777777	0.343295	ko03040	gnl|UG|Rsa#S42049329;CL7101.Contig2_NAU-LB;CL771.Contig2_NAU-LB;Unigene19086_NAU-LB;CL7608.Contig1_NAU-LB;gi|166112406|gb|FD544397.1|FD544397;gi|167507292|gb|FD989953.1|FD989953;gi|161539135|gb|EY910798.1|EY910798;CL4536.Contig2_NAU-LB;CL5864.Contig2_NAU-LB;CL360.Contig1_NAU-LB;CL3670.Contig3_NAU-LB;CL1603.Contig7_NAU-LB;gi|166145181|gb|FD577879.1|FD577879;CL4060.Contig3_NAU-LB;CL1603.Contig3_NAU…	K12818+K12843+K12900+K12891+K12831+K12837+K12822+K12820+K12812+K12741+K12854+K11092+K12823+K03283+K12859+K12896+K12875+K12886+K12623+K12862+K12881+K12860+K12845+K12858+K13025+K12876+K12840+K12662+K12864+K11099+K12857+K06063+K12890+K11096+K11097+K11087+K12816+K12869+K12865+K12621+K10599+K12811+K12847+K12836+K12833+K12856+K12867+K12825+K11098+K12828+K12878+K12849+K12829+K12880+K11094+K11086+K12830+…
Diterpenoid biosynthesis	7 (0.09%)	145 (0.24%)	0.999399	1	ko00904	gnl|UG|Rsa#S42574226;gi|158944077|gb|EX906723.1|EX906723;gnl|UG|Rsa#S43025008;Unigene22638_NAU-LB;Unigene15065_NAU-LB;CL690.Contig1_NAU-LB;gnl|UG|Rsa#S43025518	K05282+K04124+K13070
Isoquinoline alkaloid biosynthesis	16 (0.21%)	144 (0.24%)	0.71627	1	ko00950	CL5542.Contig1_NAU-LB;Unigene20619_NAU-LB;Unigene20612_NAU-LB;gnl|UG|Rsa#S41978340;gi|156179152|gb|EW739298.1|EW739298;CL6083.Contig1_NAU-LB;gi|161537868|gb|EY910280.1|EY910280;gi|161532608|gb|EY904631.1|EY904631;gi|158947469|gb|EX909505.1|EX909505;CL7983.Contig1_NAU-LB;gi|167435993|gb|FD944000.1|FD944000;CL1225.Contig2_NAU-LB;CL8418.Contig1_NAU-LB;gi|166127494|gb|FD557874.1|FD557874;Unigene610_N…	K00276+K00815+K01592+K14455+K00811+K15849
Benzoxazinoid biosynthesis	9 (0.12%)	139 (0.23%)	0.992334	1	ko00402	gnl|UG|Rsa#S41977035;gnl|UG|Rsa#S42587158;CL3751.Contig1_NAU-LB;gi|158656693|gb|EX766584.1|EX766584;gnl|UG|Rsa#S42026946;Unigene8462_NAU-LB;Unigene530_NAU-LB;gnl|UG|Rsa#S43025518;Unigene16433_NAU-LB	K13229+K13228+K13227
Phenylpropanoid biosynthesis	111 (1.48%)	1375 (2.27%)	1	1	ko00940	Unigene14213_NAU-LB;gnl|UG|Rsa#S43029433;gi|158914924|gb|EX886723.1|EX886723;CL3273.Contig2_NAU-LB;Unigene10240_NAU-LB;Unigene12176_NAU-LB;Unigene4413_NAU-LB;gi|332786266|gb|FY441794.1|FY441794;CL7988.Contig1_NAU-LB;CL1974.Contig1_NAU-LB;gi|161543226|gb|EY915006.1|EY915006;CL8432.Contig1_NAU-LB;CL4475.Contig2_NAU-LB;Unigene11205_NAU-LB;CL791.Contig4_NAU-LB;Unigene11215_NAU-LB;gnl|UG|Rsa#S42021077…	K09753+K05349+K01188+K13066+K13068+K13067+K00588+K05350+K09757+K09756+K00430+K10775+K13065+K01904+K09754+K00083+K00487
Indole alkaloid biosynthesis	16 (0.21%)	128 (0.21%)	0.524993	1	ko00901	Unigene12929_NAU-LB;CL2342.Contig1_NAU-LB;CL2473.Contig3_NAU-LB;Unigene22796_NAU-LB;gi|166149885|gb|FD583878.1|FD583878;CL5445.Contig1_NAU-LB;Unigene14423_NAU-LB;Unigene13100_NAU-LB;Unigene12928_NAU-LB;Unigene18653_NAU-LB;gnl|UG|Rsa#S43028210;Unigene13375_NAU-LB;gnl|UG|Rsa#S41979404;CL1631.Contig1_NAU-LB;Unigene6707_NAU-LB;Unigene19965_NAU-LB	K01757+K08233
Glycosaminoglycan degradation	20 (0.27%)	127 (0.21%)	0.154843	0.505297	ko00531	CL9560.Contig5_NAU-LB;gi|166140536|gb|FD571807.1|FD571807;gi|167491506|gb|FD975681.1|FD975681;gi|332785099|gb|FY450461.1|FY450461;gi|154258007|gb|EV569030.1|EV569030;CL2655.Contig1_NAU-LB;gi|154262663|gb|EV573634.1|EV573634;Unigene14557_NAU-LB;CL10080.Contig2_NAU-LB;gi|158636748|gb|EX746639.1|EX746639;CL5268.Contig1_NAU-LB;CL9136.Contig2_NAU-LB;Unigene52_NAU-LB;gi|167493716|gb|FD976247.1|FD976247…	K12309+K12373+K01205+K10532
Phagosome	125 (1.66%)	1193 (1.97%)	0.982436	1	ko04145	Unigene2339_NAU-LB;Unigene3676_NAU-LB;Unigene28340_NAU-LB;Unigene30074_NAU-LB;Unigene27441_NAU-LB;CL8653.Contig4_NAU-LB;CL8653.Contig3_NAU-LB;Unigene6092_NAU-LB;gi|167438789|gb|FD944788.1|FD944788;Unigene16551_NAU-LB;gi|167474055|gb|FD959277.1|FD959277;gi|154099120|gb|EV532093.1|EV532093;gi|154261502|gb|EV572473.1|EV572473;gi|166136125|gb|FD568997.1|FD568997;CL1441.Contig3_NAU-LB;Unigene20364_NAU…	K07374+K07375+K05692+K01365+K08488+K02155+K02146+K04392+K08054+K07897+K03661+K07342+K02150+K10956+K02147+K09481+K08057+K02148+K02144+K02145+K02152+K00921+K02149+K08492+K02154+K08517
Selenocompound metabolism	23 (0.31%)	119 (0.2%)	0.0197573	0.140496	ko00450	CL434.Contig2_NAU-LB;Unigene22957_NAU-LB;gi|332795393|gb|FY449298.1|FY449298;gi|166144664|gb|FD577362.1|FD577362;gi|167479087|gb|FD965064.1|FD965064;gi|158946076|gb|EX908168.1|EX908168;Unigene7463_NAU-LB;Unigene4560_NAU-LB;CL8007.Contig3_NAU-LB;CL525.Contig2_NAU-LB;CL8007.Contig2_NAU-LB;gi|161532089|gb|EY904447.1|EY904447;CL525.Contig4_NAU-LB;gi|332793025|gb|FY447958.1|FY447958;CL525.Contig3_NAU-…	K13811+K00549+K00384+K01874+K01760+K01739+K11717+K08247
Folate biosynthesis	19 (0.25%)	119 (0.2%)	0.148002	0.505297	ko00790	Unigene5501_NAU-LB;Unigene28114_NAU-LB;gi|154180149|gb|EV549489.1|EV549489;gi|166129358|gb|FD561433.1|FD561433;gi|161573409|gb|EY944996.1|EY944996;gnl|UG|Rsa#S41985135;gi|161549659|gb|EY922343.1|EY922343;gi|167506094|gb|FD986440.1|FD986440;gnl|UG|Rsa#S42046971;CL1530.Contig2_NAU-LB;gi|166117839|gb|FD549229.1|FD549229;Unigene10889_NAU-LB;gi|332778329|gb|FY442736.1|FY442736;CL9418.Contig2_NAU-LB;gn…	K01113+K01495+K01930+K03639+K01633+K03635+K13941+K13998
Sesquiterpenoid and triterpenoid biosynthesis	3 (0.04%)	112 (0.18%)	0.999949	1	ko00909	CL4231.Contig1_NAU-LB;Unigene18038_NAU-LB;CL7507.Contig4_NAU-LB	K00511+K00801
mRNA surveillance pathway	142 (1.89%)	1095 (1.81%)	0.291912	0.812278	ko03015	CL693.Contig2_NAU-LB;gi|167507292|gb|FD989953.1|FD989953;gi|154182004|gb|EV551344.1|EV551344;Unigene27678_NAU-LB;Unigene14113_NAU-LB;gi|166101378|gb|FD535954.1|FD535954;CL3670.Contig3_NAU-LB;Unigene15423_NAU-LB;Unigene185_NAU-LB;gi|161557264|gb|EY929311.1|EY929311;Unigene6210_NAU-LB;Unigene2463_NAU-LB;gnl|UG|Rsa#S42024601;Unigene19409_NAU-LB;gi|154179592|gb|EV548932.1|EV548932;Unigene5981_NAU-LB;…	K14411+K14407+K13126+K11584+K11583+K12812+K14327+K14324+K14408+K08873+K12875+K12881+K14326+K13025+K12876+K03265+K03267+K14325+K14396+K14400+K14294+K06269+K04382+K03456+K14405+K14376+K06100+K14399+K14403+K12882+K14402+K13917+K15544+K12877+K15541+K14962+K14401+K04354+K15542+K13171
Glycosphingolipid biosynthesis - ganglio series	18 (0.24%)	109 (0.18%)	0.124382	0.468261	ko00604	CL9560.Contig5_NAU-LB;gi|166140536|gb|FD571807.1|FD571807;gi|167491506|gb|FD975681.1|FD975681;gi|332785099|gb|FY450461.1|FY450461;gi|154258007|gb|EV569030.1|EV569030;CL2655.Contig1_NAU-LB;gi|154262663|gb|EV573634.1|EV573634;Unigene14557_NAU-LB;CL10080.Contig2_NAU-LB;gi|158636748|gb|EX746639.1|EX746639;CL5268.Contig1_NAU-LB;CL9136.Contig2_NAU-LB;gi|167493716|gb|FD976247.1|FD976247;Unigene4906_NAU-…	K12309+K12373
Arachidonic acid metabolism	9 (0.12%)	109 (0.18%)	0.934319	1	ko00590	Unigene6117_NAU-LB;gnl|UG|Rsa#S42049273;Unigene22463_NAU-LB;CL1358.Contig1_NAU-LB;CL9399.Contig2_NAU-LB;CL8247.Contig2_NAU-LB;Unigene22207_NAU-LB;Unigene7352_NAU-LB;CL2365.Contig1_NAU-LB	K01047+K00681+K00079+K00432+K01254+K05309
Circadian rhythm - mammal	10 (0.13%)	108 (0.18%)	0.874691	1	ko04710	CL1010.Contig2_NAU-LB;gi|166102876|gb|FD535547.1|FD535547;CL5982.Contig2_NAU-LB;Unigene3777_NAU-LB;gi|332781262|gb|FY440326.1|FY440326;gi|154172291|gb|EV543564.1|EV543564;Unigene16818_NAU-LB;gi|166098222|gb|FD531185.1|FD531185;Unigene16494_NAU-LB;gi|332780727|gb|FY444303.1|FY444303	K08960+K03094+K03868
Brassinosteroid biosynthesis	17 (0.23%)	107 (0.18%)	0.169177	0.528162	ko00905	gi|154170960|gb|EV542234.1|EV542234;CL629.Contig7_NAU-LB;CL5083.Contig2_NAU-LB;gi|156165262|gb|EW725408.1|EW725408;gi|167439057|gb|FD947771.1|FD947771;gi|167493049|gb|FD976765.1|FD976765;CL6234.Contig1_NAU-LB;Unigene2352_NAU-LB;CL1597.Contig1_NAU-LB;Unigene12759_NAU-LB;gi|332780331|gb|FY440705.1|FY440705;Unigene7696_NAU-LB;CL629.Contig15_NAU-LB;Unigene683_NAU-LB;gnl|UG|Rsa#S41997251;CL6146.Contig…	K15639+K12640+K09590+K09588+K09587+K12639+K09591+K12638+K09589
Ubiquitin mediated proteolysis	117 (1.56%)	1037 (1.71%)	0.873451	1	ko04120	gi|158667004|gb|EX776895.1|EX776895;CL5094.Contig2_NAU-LB;gnl|UG|Rsa#S42573642;CL6490.Contig1_NAU-LB;gi|158638655|gb|EX748546.1|EX748546;CL187.Contig3_NAU-LB;CL5667.Contig2_NAU-LB;CL2556.Contig1_NAU-LB;gi|332778902|gb|FY435303.1|FY435303;gi|166107029|gb|FD538165.1|FD538165;CL8080.Contig1_NAU-LB;Unigene22192_NAU-LB;Unigene21998_NAU-LB;gnl|UG|Rsa#S42570816;CL8941.Contig2_NAU-LB;gnl|UG|Rsa#S41998627…	K03875+K10615+K06689+K10601+K10610+K10576+K10573+K03348+K10140+K03363+K03364+K10592+K09561+K10583+K10686+K03355+K04506+K03353+K04706+K10143+K10599+K10144+K10590+K10588+K10589+K10570+K03357+K03354+K03094+K03350+K04649+K10685+K10581+K10578+K10571+K03868+K03869+K10688+K10609+K10575
Isoflavonoid biosynthesis	8 (0.11%)	102 (0.17%)	0.946677	1	ko00943	Unigene2068_NAU-LB;CL324.Contig1_NAU-LB;gnl|UG|Rsa#S43023457;gnl|UG|Rsa#S42034158;Unigene16543_NAU-LB;Unigene4843_NAU-LB;Unigene16542_NAU-LB;CL9180.Contig1_NAU-LB	K13258+K13263
Purine metabolism	133 (1.77%)	1004 (1.66%)	0.215433	0.656558	ko00230	CL434.Contig2_NAU-LB;Unigene22957_NAU-LB;CL1259.Contig2_NAU-LB;CL2111.Contig1_NAU-LB;gi|332795393|gb|FY449298.1|FY449298;Unigene294_NAU-LB;gi|167479775|gb|FD963187.1|FD963187;CL8107.Contig1_NAU-LB;Unigene17370_NAU-LB;Unigene20367_NAU-LB;Unigene6297_NAU-LB;gi|158665516|gb|EX775407.1|EX775407;CL2182.Contig2_NAU-LB;Unigene11798_NAU-LB;CL9453.Contig1_NAU-LB;CL9918.Contig1_NAU-LB;Unigene4956_NAU-LB;CL…	K13811+K00106+K03021+K14641+K01522+K10807+K02320+K02321+K03787+K00873+K00940+K02335+K00948+K02685+K00088+K02326+K00856+K03040+K00962+K01952+K01515+K00942+K03043+K00764+K11808+K01939+K01933+K00602+K10808+K00939+K01517+K01756+K03046+K03015+K03026+K01510+K03013+K01945+K01835+K03008+K02324+K02999+K01951+K01427+K02328+K03010+K00759+K03011+K03007+K03005+K00860+K01923+K14721+K02327+K03006+K02083+K03018+…

## Sheet: Sheet2
20150917	将红色的两个pathway gene数值调换，为了做top20图
	Metabolic pathways	1852	24.66
	Biosynthesis of secondary metabolites	979	13.03
	Ribosome	504	6.71
	Plant hormone signal transduction	394	5.25
	Plant-pathogen interaction	358	4.77
	Starch and sucrose metabolism	226	3.01
	Spliceosome	198	2.64
	Oxidative phosphorylation	163	2.17
	RNA degradation	156	2.08
	Amino sugar and nucleotide sugar metabolism	142	1.89
	mRNA surveillance pathway	142	1.89
	Purine metabolism	133	1.77
	Phagosome	125	1.66
	Ubiquitin mediated proteolysis	117	1.56
	Photosynthesis	115	1.53
	Pyrimidine metabolism	114	1.52
	Phenylpropanoid biosynthesis	111	1.48
	Ribosome biogenesis in eukaryotes	108	1.44
	Glycolysis / Gluconeogenesis	108	1.44
	Circadian rhythm - plant	104	1.38
	Carbon fixation in photosynthetic organisms	101 (1.34%)	1.34
	Pathway	DEGs with pathway annotation
	Glycosphingolipid biosynthesis - globo series	9 (0.12%)
	Monoterpenoid biosynthesis	9 (0.12%)
	Benzoxazinoid biosynthesis	9 (0.12%)
	Arachidonic acid metabolism	9 (0.12%)
	Endocytosis	89 (1.18%)
	Pentose and glucuronate interconversions	85 (1.13%)
	Glyoxylate and dicarboxylate metabolism	85 (1.13%)
	Sulfur relay system	8 (0.11%)
	Isoflavonoid biosynthesis	8 (0.11%)
	Glycine, serine and threonine metabolism	77 (1.03%)
	Cysteine and methionine metabolism	74 (0.99%)
	Pyruvate metabolism	72 (0.96%)
	Fructose and mannose metabolism	72 (0.96%)
	Aminoacyl-tRNA biosynthesis	71 (0.95%)
	Nicotinate and nicotinamide metabolism	7 (0.09%)
	Linoleic acid metabolism	7 (0.09%)
	C5-Branched dibasic acid metabolism	7 (0.09%)
	Diterpenoid biosynthesis	7 (0.09%)
	Porphyrin and chlorophyll metabolism	68 (0.91%)
	Carotenoid biosynthesis	64 (0.85%)
	Protein export	64 (0.85%)
	Other glycan degradation	63 (0.84%)
	Peroxisome	63 (0.84%)
	Glycerophospholipid metabolism	62 (0.83%)
	Citrate cycle (TCA cycle)	61 (0.81%)
	ABC transporters	60 (0.8%)
	Cyanoamino acid metabolism	59 (0.79%)
	Glutathione metabolism	58 (0.77%)
	Pentose phosphate pathway	56 (0.75%)
	Arginine and proline metabolism	54 (0.72%)
	Phosphatidylinositol signaling system	54 (0.72%)
	Inositol phosphate metabolism	54 (0.72%)
	Nucleotide excision repair	52 (0.69%)
	Flavonoid biosynthesis	51 (0.68%)
	Alanine, aspartate and glutamate metabolism	51 (0.68%)
	Galactose metabolism	51 (0.68%)
	Phenylalanine metabolism	50 (0.67%)
	Taurine and hypotaurine metabolism	5 (0.07%)
	Thiamine metabolism	5 (0.07%)
	Lipoic acid metabolism	5 (0.07%)
	Proteasome	49 (0.65%)
	Ascorbate and aldarate metabolism	48 (0.64%)
	Phenylalanine, tyrosine and tryptophan biosynthesis	45 (0.6%)
	Terpenoid backbone biosynthesis	43 (0.57%)
	Tyrosine metabolism	43 (0.57%)
	Stilbenoid, diarylheptanoid and gingerol biosynthesis	42 (0.56%)
	Regulation of autophagy	42 (0.56%)
	Fatty acid biosynthesis	42 (0.56%)
	Glycerolipid metabolism	41 (0.55%)
	Homologous recombination	41 (0.55%)
	Nitrogen metabolism	40 (0.53%)
	N-Glycan biosynthesis	40 (0.53%)
	DNA replication	38 (0.51%)
	Sulfur metabolism	38 (0.51%)
	Valine, leucine and isoleucine biosynthesis	38 (0.51%)
	Propanoate metabolism	37 (0.49%)
	Ubiquinone and other terpenoid-quinone biosynthesis	36 (0.48%)
	Steroid biosynthesis	36 (0.48%)
	Photosynthesis - antenna proteins	36 (0.48%)
	Zeatin biosynthesis	34 (0.45%)
	Cutin, suberine and wax biosynthesis	33 (0.44%)
	RNA polymerase	33 (0.44%)
	Biosynthesis of unsaturated fatty acids	32 (0.43%)
	Sphingolipid metabolism	32 (0.43%)
	Limonene and pinene degradation	31 (0.41%)
	Non-homologous end-joining	3 (0.04%)
	Sesquiterpenoid and triterpenoid biosynthesis	3 (0.04%)
	Glycosylphosphatidylinositol(GPI)-anchor biosynthesis	28 (0.37%)
	Basal transcription factors	28 (0.37%)
	Base excision repair	27 (0.36%)
	Pantothenate and CoA biosynthesis	27 (0.36%)
	alpha-Linolenic acid metabolism	26 (0.35%)
	Valine, leucine and isoleucine degradation	26 (0.35%)
	Tropane, piperidine and pyridine alkaloid biosynthesis	26 (0.35%)
	Natural killer cell mediated cytotoxicity	25 (0.33%)
	Riboflavin metabolism	25 (0.33%)
	One carbon pool by folate	25 (0.33%)
	RNA transport	240 (3.2%)
	Lysine biosynthesis	24 (0.32%)
	Tryptophan metabolism	24 (0.32%)
	SNARE interactions in vesicular transport	24 (0.32%)
	Fatty acid metabolism	24 (0.32%)
	Protein processing in endoplasmic reticulum	233 (3.1%)
	Histidine metabolism	23 (0.31%)
	Selenocompound metabolism	23 (0.31%)
	beta-Alanine metabolism	21 (0.28%)
	Glucosinolate biosynthesis	20 (0.27%)
	Butanoate metabolism	20 (0.27%)
	Lysine degradation	20 (0.27%)
	Glycosaminoglycan degradation	20 (0.27%)
	Synthesis and degradation of ketone bodies	2 (0.03%)
	Biotin metabolism	2 (0.03%)
	Anthocyanin biosynthesis	2 (0.03%)
	Mismatch repair	19 (0.25%)
	Ether lipid metabolism	19 (0.25%)
	Folate biosynthesis	19 (0.25%)
	Flavone and flavonol biosynthesis	18 (0.24%)
	Fatty acid elongation	18 (0.24%)
	Glycosphingolipid biosynthesis - ganglio series	18 (0.24%)
	Brassinosteroid biosynthesis	17 (0.23%)
	Vitamin B6 metabolism	16 (0.21%)
	Isoquinoline alkaloid biosynthesis	16 (0.21%)
	Indole alkaloid biosynthesis	16 (0.21%)
	Other types of O-glycan biosynthesis	13 (0.17%)
	Circadian rhythm - mammal	10 (0.13%)
	Caffeine metabolism	1 (0.01%)
	Betalain biosynthesis	1 (0.01%)

## Sheet: 富集
	Histidine metabolism
	Amino sugar and nucleotide sugar metabolism
	Lysine biosynthesis
	RNA degradation
	Photosynthesis
	Vitamin B6 metabolism
	Carbon fixation in photosynthetic organisms
	Other types of O-glycan biosynthesis
	Protein export
	Ribosome
	Aminoacyl-tRNA biosynthesis
	Porphyrin and chlorophyll metabolism
	Pentose phosphate pathway
	RNA transport
	Photosynthesis - antenna proteins
	Circadian rhythm - plant
	Plant hormone signal transduction
