# Supplementary material for: Transcriptomic Analysis Identifies Differentially Expressed Genes (DEGs) Associated with Bolting and Flowering in Radish (Raphanus sativus L.)
Source: Front Plant Sci. 2016 May 24;7:682. doi: 10.3389/fpls.2016.00682 (PMC4877535; doi:10.3389/fpls.2016.00682)
Supplement: Table S4 — The DEGs involved in plant hormone signal transduction pathway. [file Table4.XLSX]

## Sheet: Sheet1
Table S4 The DEGs involved in plant hormone signal transduction pathway
GeneID	Gene_length	NAU-VS-Expression	NAU-RS-Expression	NAU-VS-RPKM	NAU-RS-RPKM	log2 Ratio(NAU-RS/NAU-VS)	Up-Down-Regulation(NAU-RS/NAU-VS)	P-value	FDR	KEGG Orthology	GO Component	GO Function	GO Process	Blast nr
Unigene5820_NAU-LB	298	0	22	0.01	14.1952	10.4712	Up	2.94134e-06	1.58023e-05	K13420|1|3e-08|54.7|ath:AT5G46330|LRR receptor-like serine/threonine-protein kinase FLS2 [EC:2.7.11.1];K13415|2|1e-07|52.8|aly:ARALYDRAFT_912402|protein brassinosteroid insensitive 1 [EC:2.7.10.1 2.7.11.1]	GO:0044464//cell part	GO:0016772//transferase activity, transferring phosphorus-containing groups	GO:0002218//activation of innate immune response;GO:0023052//signaling	gi|4115376|gb|AAD03377.1|/4.06871e-36/putative disease resistance protein [Arabidopsis thaliana]
Unigene2919_NAU-LB	321	0	22	0.01	13.1781	10.3639	Up	2.94134e-06	1.58038e-05	K13420|1|6e-07|50.4|rcu:RCOM_0633880|LRR receptor-like serine/threonine-protein kinase FLS2 [EC:2.7.11.1];K13415|2|6e-07|50.4|pop:POPTR_650846|protein brassinosteroid insensitive 1 [EC:2.7.10.1 2.7.11.1]	-	-	GO:0023052//signaling	gi|297805672|ref|XP_002870720.1|/5.58198e-25/hypothetical protein ARALYDRAFT_493970 [Arabidopsis lyrata subsp. lyrata]
CL1030.Contig3_NAU-LB	266	0	17	0.01	12.2886	10.2631	Up	5.45102e-05	0.000242569	K13416|1|9e-12|66.6|rcu:RCOM_1534760|brassinosteroid insensitive 1-associated receptor kinase 1 [EC:2.7.10.1 2.7.11.1];K13417|2|1e-11|66.2|ath:AT2G13790|somatic embryogenesis receptor kinase 4 [EC:2.7.10.1 2.7.11.1]	GO:0044464//cell part	GO:0030246//carbohydrate binding;GO:0004713//protein tyrosine kinase activity;GO:0032559	GO:0006464//cellular protein modification process;GO:0008037//cell recognition	gi|166846|gb|AAA32857.1|/4.81415e-40/receptor-like protein kinase [Arabidopsis thaliana]
gnl|UG|Rsa#S42585422	661	0	22	0.01	6.39967	9.32185	Up	2.94134e-06	1.58069e-05	K14508|1|3e-29|126|aly:ARALYDRAFT_474924|regulatory protein NPR1	-	-	GO:0009743//response to carbohydrate stimulus	gi|15236116|ref|NP_194342.1|/8.05387e-42/ankyrin repeat and BTB/POZ domain-containing protein [Arabidopsis thaliana]
gi|158667004|gb|EX776895.1|EX776895	798	1	34	0.303841	8.19242	4.7529	Up	4.39002e-08	2.89658e-07	K14515|1|6e-13|72.8|aly:ARALYDRAFT_481400|EIN3-binding F-box protein;K03875|3|2e-11|67.4|vvi:100255759|F-box and leucine-rich repeat protein 1 (S-phase kinase-associated protein 2)	-	GO:0003824//catalytic activity	-	gi|297794281|ref|XP_002865025.1|/8.29784e-109/F-box family protein [Arabidopsis lyrata subsp. lyrata]
CL1331.Contig3_NAU-LB	1740	1	21	0.139348	2.32063	4.05775	Up	5.65902e-05	0.000250441	K14489|1|1e-11|70.1|vvi:100263145|arabidopsis histidine kinase 2/3/4 (cytokinin receptor) [EC:2.7.13.3]	GO:0044464//cell part	GO:0016798//hydrolase activity, acting on glycosyl bonds;GO:0043167//ion binding	GO:0010208//pollen wall assembly;GO:0003006//developmental process involved in reproduction;GO:0044238//primary metabolic process	gi|17738|emb|CAA49513.1|/0/beta-1,3-glucanase homologue [Brassica napus]
Unigene12168_NAU-LB	2072	72	937	8.42543	86.9533	3.36742	Up	2.34328e-152	2.37702e-150	K13415|1|3e-07|55.8|sbi:SORBI_03g012040|protein brassinosteroid insensitive 1 [EC:2.7.10.1 2.7.11.1];K13420|5|6e-06|51.2|pop:POPTR_1075175|LRR receptor-like serine/threonine-protein kinase FLS2 [EC:2.7.11.1]	GO:0043231//intracellular membrane-bounded organelle	-	-	gi|79384765|ref|NP_177947.3|/0/Outer arm dynein light chain 1 protein [Arabidopsis thaliana]
Unigene745_NAU-LB	1291	4	48	0.751248	7.1491	3.2504	Up	9.32268e-09	6.58834e-08	K14493|1|2e-155|546|ath:AT3G63010|gibberellin receptor GID1 [EC:3.-.-.-]	-	GO:0005488//binding;GO:0004871//signal transducer activity;GO:0003824//catalytic activity	GO:0009312//oligosaccharide biosynthetic process;GO:0003006//developmental process involved in reproduction;GO:0009740//gibberellic acid mediated signaling pathway	gi|315075933|gb|ADT78692.1|/9.53154e-168/gibberellin receptor 1B [Brassica napus]
gi|332780440|gb|FY443023.1|FY443023	790	7	82	2.14843	19.9583	3.21563	Up	4.94326e-14	5.2652e-13	K13449|1|3e-57|219|rcu:RCOM_1381930|pathogenesis-related protein 1	GO:0044464//cell part	-	GO:0009725//response to hormone stimulus	gi|11692906|gb|AAG40056.1|AF324705_1/9.77758e-70/AT4g33720 [Arabidopsis thaliana]
gi|154178850|gb|EV548190.1|EV548190	773	7	69	2.19567	17.1635	2.96661	Up	3.21622e-11	2.81687e-10	K14488|1|3e-45|179|aly:ARALYDRAFT_478646|SAUR family protein	-	-	GO:0009725//response to hormone stimulus	gi|297834094|ref|XP_002884929.1|/3.9606e-44/auxin-responsive family protein [Arabidopsis lyrata subsp. lyrata]
CL7769.Contig2_NAU-LB	1257	87	809	16.7816	123.751	2.88249	Up	6.78816e-114	5.19762e-112	K14493|1|3e-39|160|ppp:PHYPADRAFT_118478|gibberellin receptor GID1 [EC:3.-.-.-]	-	GO:0016788//hydrolase activity, acting on ester bonds	-	gi|297797183|ref|XP_002866476.1|/9.63256e-133/hypothetical protein ARALYDRAFT_496395 [Arabidopsis lyrata subsp. lyrata]
Unigene15396_NAU-LB	742	5	37	1.63386	9.58813	2.55296	Up	8.91392e-06	4.51989e-05	K14493|1|1e-86|317|aly:ARALYDRAFT_486805|gibberellin receptor GID1 [EC:3.-.-.-]	-	GO:0005488//binding;GO:0003824//catalytic activity	GO:0009312//oligosaccharide biosynthetic process;GO:0003006//developmental process involved in reproduction;GO:0009740//gibberellic acid mediated signaling pathway	gi|315075933|gb|ADT78692.1|/3.16825e-88/gibberellin receptor 1B [Brassica napus]
Unigene19053_NAU-LB	1776	70	455	9.55662	49.2611	2.36588	Up	1.81989e-52	6.49747e-51	K13415|1|1e-28|95.5|rcu:RCOM_0478150|protein brassinosteroid insensitive 1 [EC:2.7.10.1 2.7.11.1];K00924|3|3e-27|87.0|ath:AT1G75820|[EC:2.7.1.-]	-	GO:0016772//transferase activity, transferring phosphorus-containing groups	GO:0023052//signaling	gi|15225775|ref|NP_180861.1|/7.0222e-174/receptor like protein 24 [Arabidopsis thaliana]
gi|166138841|gb|FD570862.1|FD570862	668	8	43	2.90377	12.3774	2.0917	Up	1.95398e-05	9.45591e-05	K14487|1|5e-31|132|ath:AT5G13360|auxin responsive GH3 gene family	GO:0009532//plastid stroma	GO:0016744	GO:0006007//glucose catabolic process;GO:0010038//response to metal ion;GO:0009725//response to hormone stimulus	gi|334187658|ref|NP_001190301.1|/5.52307e-30/auxin-responsive GH3 family protein [Arabidopsis thaliana]
gi|332786752|gb|FY445276.1|FY445276	835	12	50	3.48453	11.5138	1.72433	Up	4.84858e-05	0.000220005	K14488|1|1e-82|304|ath:AT3G60690|SAUR family protein	-	-	GO:0009725//response to hormone stimulus	gi|312283221|dbj|BAJ34476.1|/1.17811e-84/unnamed protein product [Thellungiella halophila]
Unigene21538_NAU-LB	1466	31	116	5.12716	15.2146	1.56922	Up	5.16048e-09	3.74499e-08	K13415|1|3e-34|144|rcu:RCOM_0478150|protein brassinosteroid insensitive 1 [EC:2.7.10.1 2.7.11.1]	-	-	GO:0006952//defense response;GO:0050789//regulation of biological process	gi|297838981|ref|XP_002887372.1|/2.53718e-135/hypothetical protein ARALYDRAFT_476271 [Arabidopsis lyrata subsp. lyrata]
CL642.Contig1_NAU-LB	1170	77	284	15.9571	46.6733	1.5484	Up	9.93592e-20	1.43462e-18	K08235|1|1e-133|474|ath:AT4G30270|xyloglucan:xyloglucosyl transferase [EC:2.4.1.207];K14504|3|5e-122|436|aly:ARALYDRAFT_918931|xyloglucan:xyloglucosyl transferase TCH4 [EC:2.4.1.207]	GO:0005618//cell wall;GO:0005576//extracellular region;GO:0044424//intracellular part;GO:0016020//membrane	GO:0016798//hydrolase activity, acting on glycosyl bonds;GO:0016758//transferase activity, transferring hexosyl groups	GO:0044042//glucan metabolic process;GO:0010476//gibberellin mediated signaling pathway;GO:0009827//plant-type cell wall modification;GO:0032502//developmental process;GO:0006950//response to stress;GO:0009605//response to external stimulus	gi|365927262|gb|AEX07595.1|/2.20033e-144/xyloglucosyl transferase 2, partial [Brassica juncea]
CL727.Contig1_NAU-LB	1453	100	361	16.6872	47.7725	1.51744	Up	5.27528e-24	9.00361e-23	K13415|1|4e-40|164|pop:POPTR_562744|protein brassinosteroid insensitive 1 [EC:2.7.10.1 2.7.11.1]	-	GO:0016772//transferase activity, transferring phosphorus-containing groups	GO:0023052//signaling	gi|15230222|ref|NP_189134.1|/1.31805e-168/receptor like protein 39 [Arabidopsis thaliana]
CL7301.Contig1_NAU-LB	1401	40	113	6.92263	15.5087	1.16369	Up	4.32304e-06	2.25774e-05	K14491|1|2e-10|65.9|vvi:100259369|two-component response regulator ARR-B family	-	-	-	gi|297838631|ref|XP_002887197.1|/4.29339e-84/hypothetical protein ARALYDRAFT_475994 [Arabidopsis lyrata subsp. lyrata]
Unigene22036_NAU-LB	619	39	109	15.2765	33.8588	1.14822	Up	8.03276e-06	4.08277e-05	K14493|1|4e-19|92.8|ppp:PHYPADRAFT_118478|gibberellin receptor GID1 [EC:3.-.-.-]	-	GO:0004871//signal transducer activity;GO:0003824//catalytic activity	-	gi|15240090|ref|NP_196275.1|/6.24605e-67/alpha/beta hydrolase fold-containing protein [Arabidopsis thaliana]
CL1030.Contig2_NAU-LB	2225	44	122	4.79482	10.543	1.13674	Up	2.74524e-06	1.47974e-05	K13416|1|1e-49|196|rcu:RCOM_1534760|brassinosteroid insensitive 1-associated receptor kinase 1 [EC:2.7.10.1 2.7.11.1];K13417|3|4e-49|194|aly:ARALYDRAFT_899604|somatic embryogenesis receptor kinase 4 [EC:2.7.10.1 2.7.11.1]	-	GO:0005488//binding;GO:0004672//protein kinase activity	GO:0009987//cellular process	gi|313471496|sp|Q39202.2|RLK1_ARATH/0/RecName: Full=G-type lectin S-receptor-like serine/threonine-protein kinase RLK1; AltName: Full=Receptor-like protein kinase 1; Flags: Precursor
gi|156171347|gb|EW731493.1|EW731493	653	73	0	27.1056	0.01	-11.4044	Down	1.21021e-26	2.29605e-25	K14500|1|1e-109|393|ath:AT4G35230|BR-signaling kinase [EC:2.7.11.1]	GO:0043231//intracellular membrane-bounded organelle;GO:0016020//membrane	GO:0004871//signal transducer activity;GO:0016301//kinase activity;GO:0032559	GO:0043401//steroid hormone mediated signaling pathway;GO:0006464//cellular protein modification process	gi|18418600|ref|NP_567980.1|/1.65088e-108/BR-signaling kinase 1 [Arabidopsis thaliana]
CL4024.Contig1_NAU-LB	1024	100	0	23.6782	0.01	-11.2093	Down	3.2868e-36	8.24131e-35	K13422|1|1e-08|59.3|osa:4349484|transcription factor MYC2	-	-	GO:0006351//transcription, DNA-dependent	gi|18412203|ref|NP_567121.1|/7.29287e-93/transcription factor bHLH67 [Arabidopsis thaliana]
gi|332778902|gb|FY435303.1|FY435303	574	36	0	15.2069	0.01	-10.5705	Down	1.55577e-13	1.60214e-12	K10576|1|2e-14|76.6|vvi:100250088|ubiquitin-conjugating enzyme E2 H [EC:6.3.2.19];K13415|2|3e-10|62.8|sbi:SORBI_03g032990|protein brassinosteroid insensitive 1 [EC:2.7.10.1 2.7.11.1]	GO:0031090//organelle membrane;GO:0031224//intrinsic to membrane	GO:0004871//signal transducer activity;GO:0016301//kinase activity;GO:0032559	GO:0006464//cellular protein modification process;GO:0007167//enzyme linked receptor protein signaling pathway	gi|21592317|gb|AAM64268.1|/2.03686e-42/receptor kinase, putative [Arabidopsis thaliana]
CL8784.Contig1_NAU-LB	271	16	0	14.3153	0.01	-10.4833	Down	1.89643e-06	1.04006e-05	K14505|1|3e-36|147|ath:AT4G34160|cyclin D3, plant	GO:0043231//intracellular membrane-bounded organelle	GO:0005488//binding;GO:0019887//protein kinase regulator activity	GO:0009725//response to hormone stimulus;GO:0008283//cell proliferation;GO:0022402//cell cycle process;GO:0034285	gi|15235254|ref|NP_195142.1|/4.63299e-35/cyclin-D3-1 [Arabidopsis thaliana]
Unigene21243_NAU-LB	1226	71	0	14.0416	0.01	-10.4555	Down	6.18672e-26	1.14447e-24	K13422|1|2e-08|58.9|sbi:SORBI_01g028230|transcription factor MYC2	-	GO:0001071//nucleic acid binding transcription factor activity	GO:0006351//transcription, DNA-dependent	gi|385861827|dbj|BAM14091.1|/6.4865e-110/basic helix-loop-helix DNA-binding superfamily protein [Arabidopsis thaliana]
Unigene23618_NAU-LB	280	15	0	12.9892	0.01	-10.3431	Down	4.28782e-06	2.24737e-05	K14494|1|8e-10|60.1|pop:POPTR_719856|DELLA protein	GO:0043231//intracellular membrane-bounded organelle;GO:0042995//cell projection	GO:0042802//identical protein binding;GO:0003677//DNA binding;GO:0001071//nucleic acid binding transcription factor activity	GO:0003002//regionalization;GO:0072595;GO:0051301//cell division	gi|1497987|gb|AAB06318.1|/5.97844e-43/SCARECROW [Arabidopsis thaliana]
Unigene25268_NAU-LB	680	35	0	12.4798	0.01	-10.2854	Down	3.51758e-13	3.54044e-12	K14489|1|3e-93|338|aly:ARALYDRAFT_484101|arabidopsis histidine kinase 2/3/4 (cytokinin receptor) [EC:2.7.13.3]	GO:0044464//cell part	GO:0019901//protein kinase binding;GO:0016791//phosphatase activity;GO:0009784//transmembrane receptor histidine kinase activity;GO:0032559	GO:0006351//transcription, DNA-dependent;GO:0009744//response to sucrose stimulus;GO:0010260//organ senescence;GO:0009755//hormone-mediated signaling pathway;GO:0015698//inorganic anion transport;GO:2000026//regulation of multicellular organismal development;GO:0010015//root morphogenesis;GO:0006468//protein phosphorylation;GO:0009845//seed germination;GO:0006952//defense response;GO:0009267//cel…	gi|215878091|gb|ACJ63457.1|/5.43186e-105/putative histidine kinase [Brassica rapa subsp. pekinensis]
gnl|UG|Rsa#S43023164	692	34	0	11.913	0.01	-10.2183	Down	7.95326e-13	7.82225e-12	K00924|1|5e-17|85.9|aly:ARALYDRAFT_473063|[EC:2.7.1.-];K13415|5|9e-17|85.1|osa:4324691|protein brassinosteroid insensitive 1 [EC:2.7.10.1 2.7.11.1]	GO:0044464//cell part	GO:0003824//catalytic activity;GO:0005515//protein binding	-	gi|260505503|gb|ACX42230.1|/4.29933e-73/polygalacturonase inhibitory protein [Brassica rapa subsp. campestris]
Unigene2141_NAU-LB	377	17	0	10.9334	0.01	-10.0945	Down	8.3876e-07	4.81921e-06	K14489|1|3e-24|108|vvi:100263145|arabidopsis histidine kinase 2/3/4 (cytokinin receptor) [EC:2.7.13.3]	-	-	-	gi|238479176|ref|NP_001154494.1|/1.62548e-32/carbohydrate-binding X8 domain-containing protein [Arabidopsis thaliana]
gi|154166210|gb|EV537484.1|EV537484	727	30	0	10.0054	0.01	-9.96657	Down	2.07846e-11	1.84922e-10	K00924|1|6e-17|85.9|aly:ARALYDRAFT_476729|[EC:2.7.1.-];K13415|3|2e-15|80.9|pop:POPTR_650846|protein brassinosteroid insensitive 1 [EC:2.7.10.1 2.7.11.1]	GO:0031224//intrinsic to membrane	GO:0004672//protein kinase activity;GO:0016628//oxidoreductase activity, acting on the CH-CH group of donors, NAD or NADP as acceptor;GO:0032559	GO:0006464//cellular protein modification process;GO:0007167//enzyme linked receptor protein signaling pathway	gi|297824143|ref|XP_002879954.1|/1.24148e-113/hypothetical protein ARALYDRAFT_483263 [Arabidopsis lyrata subsp. lyrata]
Unigene26990_NAU-LB	316	12	0	9.20754	0.01	-9.84667	Down	4.95604e-05	0.000223621	K14497|1|3e-10|61.6|aly:ARALYDRAFT_492207|protein phosphatase 2C [EC:3.1.3.16]	GO:0043231//intracellular membrane-bounded organelle;GO:0043234//protein complex	GO:0019900//kinase binding;GO:0046872//metal ion binding;GO:0004721//phosphoprotein phosphatase activity	GO:0010118//stomatal movement;GO:0009767//photosynthetic electron transport chain;GO:0009738//abscisic acid mediated signaling pathway;GO:0006950//response to stress;GO:0006464//cellular protein modification process	gi|312283417|dbj|BAJ34574.1|/1.48578e-09/unnamed protein product [Thellungiella halophila]
gi|154096322|gb|EV529295.1|EV529295	826	27	0	7.92562	0.01	-9.63038	Down	2.40238e-10	1.95471e-09	K13418|1|2e-08|58.2|aly:ARALYDRAFT_895025|somatic embryogenesis receptor kinase 1 [EC:2.7.10.1 2.7.11.1];K13416|4|3e-08|57.0|vvi:100253855|brassinosteroid insensitive 1-associated receptor kinase 1 [EC:2.7.10.1 2.7.11.1]	GO:0016020//membrane	GO:0004672//protein kinase activity;GO:0000166//nucleotide binding	GO:0006464//cellular protein modification process	gi|240255701|ref|NP_567172.4|/7.17949e-108/receptor-like protein kinase 4 [Arabidopsis thaliana]
gi|161536131|gb|EY908154.1|EY908154	711	23	0	7.84346	0.01	-9.61535	Down	6.27828e-09	4.52898e-08	K14491|1|1e-19|94.7|bdi:100829000|two-component response regulator ARR-B family	GO:0043231//intracellular membrane-bounded organelle	GO:0003676//nucleic acid binding;GO:0001071//nucleic acid binding transcription factor activity	GO:0006351//transcription, DNA-dependent;GO:0048511//rhythmic process	gi|15232597|ref|NP_190248.1|/6.25547e-46/protein phytoclock 1 [Arabidopsis thaliana]
gi|167473749|gb|FD961170.1|FD961170	742	22	0	7.189	0.01	-9.48965	Down	1.41951e-08	9.88096e-08	K14432|1|6e-46|182|aly:ARALYDRAFT_474101|ABA responsive element binding factor	GO:0043231//intracellular membrane-bounded organelle	GO:0003676//nucleic acid binding;GO:0001071//nucleic acid binding transcription factor activity	GO:0006970//response to osmotic stress;GO:0009755//hormone-mediated signaling pathway;GO:0006351//transcription, DNA-dependent	gi|297847296|ref|XP_002891529.1|/7.41899e-45/abscisic acid responsive element-binding factor 1 [Arabidopsis lyrata subsp. lyrata]
CL3319.Contig1_NAU-LB	1155	33	0	6.92758	0.01	-9.43621	Down	1.79823e-12	1.73124e-11	K04345|1|4e-24|110|aly:ARALYDRAFT_480465|protein kinase A [EC:2.7.11.11];K14497|4|4e-22|103|bdi:100838998|protein phosphatase 2C [EC:3.1.3.16]	GO:0016020//membrane	GO:0004721//phosphoprotein phosphatase activity	-	gi|297809791|ref|XP_002872779.1|/5.85051e-158/hypothetical protein ARALYDRAFT_490221 [Arabidopsis lyrata subsp. lyrata]
Unigene9906_NAU-LB	893	25	0	6.78794	0.01	-9.40683	Down	1.22812e-09	9.38935e-09	K14497|1|6e-23|106|pop:POPTR_422871|protein phosphatase 2C [EC:3.1.3.16];K01090|2|2e-22|104|sbi:SORBI_01g038410|protein phosphatase [EC:3.1.3.16]	GO:0043234//protein complex	GO:0004721//phosphoprotein phosphatase activity;GO:0043169//cation binding	GO:0006464//cellular protein modification process	gi|312282127|dbj|BAJ33929.1|/2.68047e-146/unnamed protein product [Thellungiella halophila]
Unigene21844_NAU-LB	583	16	0	6.65428	0.01	-9.37814	Down	1.89643e-06	1.03842e-05	K14494|1|6e-31|131|ath:AT5G17490|DELLA protein	GO:0043231//intracellular membrane-bounded organelle	GO:0001071//nucleic acid binding transcription factor activity	GO:0010476//gibberellin mediated signaling pathway;GO:0010467//gene expression	gi|15237971|ref|NP_197251.1|/6.98258e-30/DELLA protein RGL3 [Arabidopsis thaliana]
Unigene1398_NAU-LB	446	12	0	6.52373	0.01	-9.34955	Down	4.95604e-05	0.000223367	K14489|1|3e-77|284|aly:ARALYDRAFT_484101|arabidopsis histidine kinase 2/3/4 (cytokinin receptor) [EC:2.7.13.3]	GO:0044464//cell part	GO:0019901//protein kinase binding;GO:0016791//phosphatase activity;GO:0009784//transmembrane receptor histidine kinase activity;GO:0032559	GO:0006351//transcription, DNA-dependent;GO:0009744//response to sucrose stimulus;GO:0010260//organ senescence;GO:0009755//hormone-mediated signaling pathway;GO:0015698//inorganic anion transport;GO:2000026//regulation of multicellular organismal development;GO:0010015//root morphogenesis;GO:0006468//protein phosphorylation;GO:0009845//seed germination;GO:0006952//defense response;GO:0009267//cel…	gi|215878091|gb|ACJ63457.1|/2.34351e-79/putative histidine kinase [Brassica rapa subsp. pekinensis]
CL6997.Contig2_NAU-LB	744	19	0	6.19199	0.01	-9.27426	Down	1.64073e-07	1.02124e-06	K14510|1|7e-21|99.0|sbi:SORBI_02g011690|serine/threonine-protein kinase CTR1 [EC:2.7.11.1]	-	GO:0004713//protein tyrosine kinase activity;GO:0032559	GO:0006464//cellular protein modification process	gi|297806737|ref|XP_002871252.1|/7.25336e-109/kinase family protein [Arabidopsis lyrata subsp. lyrata]
Unigene15223_NAU-LB	1046	25	0	5.79506	0.01	-9.17868	Down	1.22812e-09	9.40228e-09	K14489|1|1e-14|79.0|vvi:100263145|arabidopsis histidine kinase 2/3/4 (cytokinin receptor) [EC:2.7.13.3]	GO:0031225//anchored to membrane;GO:0005911//cell-cell junction	GO:0030247//polysaccharide binding;GO:0003824//catalytic activity	-	gi|297850250|ref|XP_002893006.1|/2.514e-48/hypothetical protein ARALYDRAFT_889285 [Arabidopsis lyrata subsp. lyrata]
gi|332794765|gb|FY451838.1|FY451838	878	20	0	5.52313	0.01	-9.10934	Down	7.2567e-08	4.69225e-07	K14491|1|3e-22|103|pop:POPTR_419669|two-component response regulator ARR-B family	-	-	GO:0006351//transcription, DNA-dependent;GO:0048511//rhythmic process	gi|334185766|ref|NP_001190022.1|/5.16322e-86/protein phytoclock 1 [Arabidopsis thaliana]
gi|158642942|gb|EX752833.1|EX752833	707	16	0	5.48719	0.01	-9.09992	Down	1.89643e-06	1.03996e-05	K14494|1|5e-12|69.3|ath:AT3G03450|DELLA protein	GO:0043231//intracellular membrane-bounded organelle	GO:0003677//DNA binding;GO:0001071//nucleic acid binding transcription factor activity	GO:0003002//regionalization;GO:0019222//regulation of metabolic process;GO:0055080//cation homeostasis;GO:0048827//phyllome development;GO:0010467//gene expression;GO:0051301//cell division	gi|297802188|ref|XP_002868978.1|/1.06337e-79/hypothetical protein ARALYDRAFT_912572 [Arabidopsis lyrata subsp. lyrata]
Unigene4077_NAU-LB	1429	32	0	5.42959	0.01	-9.0847	Down	4.06578e-12	3.82683e-11	K04733|1|8e-28|123|smo:SELMODRAFT_230241|interleukin-1 receptor-associated kinase 4 [EC:2.7.11.1];K13415|4|1e-16|85.9|aly:ARALYDRAFT_912402|protein brassinosteroid insensitive 1 [EC:2.7.10.1 2.7.11.1]	-	GO:0004672//protein kinase activity;GO:0032559	GO:0006464//cellular protein modification process	gi|297802738|ref|XP_002869253.1|/4.54242e-81/hypothetical protein ARALYDRAFT_353556 [Arabidopsis lyrata subsp. lyrata]
gi|332782615|gb|FY443634.1|FY443634	688	15	0	5.28631	0.01	-9.04612	Down	4.28782e-06	2.25055e-05	K13429|1|2e-20|97.1|vvi:100255092|chitin elicitor receptor kinase 1;K13416|4|2e-18|90.5|rcu:RCOM_1534760|brassinosteroid insensitive 1-associated receptor kinase 1 [EC:2.7.10.1 2.7.11.1];K13415|5|5e-18|89.4|pop:POPTR_562744|protein brassinosteroid insensitive 1 [EC:2.7.10.1 2.7.11.1]	GO:0044464//cell part	GO:0004672//protein kinase activity;GO:0032559	GO:0006464//cellular protein modification process;GO:0006950//response to stress	gi|15235071|ref|NP_192777.1|/8.5979e-82/protein kinase family protein [Arabidopsis thaliana]
gnl|UG|Rsa#S43023929	875	18	0	4.98786	0.01	-8.96228	Down	3.7097e-07	2.23204e-06	K14489|1|8e-14|75.9|vvi:100263145|arabidopsis histidine kinase 2/3/4 (cytokinin receptor) [EC:2.7.13.3]	GO:0005911//cell-cell junction;GO:0005618//cell wall;GO:0031225//anchored to membrane	GO:0030247//polysaccharide binding	GO:0052386//cell wall thickening	gi|297797069|ref|XP_002866419.1|/7.70515e-66/hypothetical protein ARALYDRAFT_919353 [Arabidopsis lyrata subsp. lyrata]
CL7743.Contig2_NAU-LB	535	11	0	4.98527	0.01	-8.96153	Down	0.000112056	0.000475466	K14494|1|2e-13|73.2|rcu:RCOM_0629510|DELLA protein	GO:0043231//intracellular membrane-bounded organelle;GO:0042995//cell projection	GO:0042802//identical protein binding;GO:0003677//DNA binding;GO:0001071//nucleic acid binding transcription factor activity	GO:0003002//regionalization;GO:0072595;GO:0051301//cell division	gi|1497987|gb|AAB06318.1|/3.00234e-55/SCARECROW [Arabidopsis thaliana]
Unigene8772_NAU-LB	636	13	0	4.95605	0.01	-8.95305	Down	2.19198e-05	0.000104817	K14486|1|5e-79|291|vvi:100245251|auxin response factor	GO:0043231//intracellular membrane-bounded organelle	GO:0003676//nucleic acid binding;GO:0001071//nucleic acid binding transcription factor activity;GO:0005515//protein binding	GO:0009755//hormone-mediated signaling pathway;GO:0009791//post-embryonic development;GO:0006351//transcription, DNA-dependent;GO:0001708//cell fate specification	gi|379323198|gb|AFD01298.1|/7.04026e-117/auxin response factor 4 [Brassica rapa subsp. pekinensis]
CL3991.Contig2_NAU-LB	834	16	0	4.65161	0.01	-8.86159	Down	1.89643e-06	1.03894e-05	K14489|1|2e-13|74.3|vvi:100263145|arabidopsis histidine kinase 2/3/4 (cytokinin receptor) [EC:2.7.13.3]	GO:0005911//cell-cell junction;GO:0031224//intrinsic to membrane	GO:0030247//polysaccharide binding	-	gi|15222715|ref|NP_173968.1|/3.57368e-33/carbohydrate-binding X8 domain-containing protein [Arabidopsis thaliana]
gnl|UG|Rsa#S42043116	739	14	0	4.59339	0.01	-8.84341	Down	9.69474e-06	4.85121e-05	K08286|1|9e-23|105|ath:AT4G28490|protein-serine/threonine kinase [EC:2.7.11.-];K00924|3|2e-21|100|ath:AT1G28440|[EC:2.7.1.-];K13415|5|9e-21|98.6|osa:4324691|protein brassinosteroid insensitive 1 [EC:2.7.10.1 2.7.11.1]	GO:0005618//cell wall;GO:0031225//anchored to membrane	GO:0004672//protein kinase activity;GO:0016628//oxidoreductase activity, acting on the CH-CH group of donors, NAD or NADP as acceptor;GO:0032559	GO:0009725//response to hormone stimulus;GO:0007167//enzyme linked receptor protein signaling pathway;GO:0009608//response to symbiont;GO:0006464//cellular protein modification process	gi|75171650|sp|Q9FMD7.1|Y5659_ARATH/1.86922e-80/RecName: Full=Probable inactive receptor kinase At5g16590; Flags: Precursor
Unigene6378_NAU-LB	1927	36	0	4.52971	0.01	-8.82327	Down	1.55577e-13	1.60244e-12	K08332|1|1e-13|76.6|vcn:VOLCADRAFT_41528|vacuolar protein 8;K14431|3|6e-09|61.2|aly:ARALYDRAFT_311885|transcription factor TGA	GO:0009536//plastid	-	-	gi|15236577|ref|NP_194917.1|/0/armadillo/beta-catenin-like repeat-containing protein [Arabidopsis thaliana]
Unigene16700_NAU-LB	989	17	0	4.16775	0.01	-8.70313	Down	8.3876e-07	4.81622e-06	K04733|1|2e-11|68.2|aly:ARALYDRAFT_916421|interleukin-1 receptor-associated kinase 4 [EC:2.7.11.1];K13415|3|3e-10|64.3|pop:POPTR_650846|protein brassinosteroid insensitive 1 [EC:2.7.10.1 2.7.11.1];K00924|4|5e-09|60.1|ath:AT5G47070|[EC:2.7.1.-]	GO:0016020//membrane	GO:0004672//protein kinase activity;GO:0032559	GO:0006464//cellular protein modification process	gi|297852666|ref|XP_002894214.1|/3.9914e-133/kinase family protein [Arabidopsis lyrata subsp. lyrata]
Unigene15865_NAU-LB	984	16	0	3.94252	0.01	-8.62298	Down	1.89643e-06	1.03853e-05	K14496|1|9e-107|384|ath:AT5G05440|abscisic acid receptor PYR/PYL family	GO:0043231//intracellular membrane-bounded organelle	GO:0004871//signal transducer activity;GO:0019840//isoprenoid binding	GO:0009755//hormone-mediated signaling pathway	gi|15239114|ref|NP_196163.1|/1.20424e-105/abscisic acid receptor PYL5 [Arabidopsis thaliana]
Unigene8578_NAU-LB	1178	19	0	3.91073	0.01	-8.61129	Down	1.64073e-07	1.02147e-06	K13415|1|6e-48|189|sbi:SORBI_03g032990|protein brassinosteroid insensitive 1 [EC:2.7.10.1 2.7.11.1]	GO:0031224//intrinsic to membrane	GO:0004871//signal transducer activity;GO:0004674//protein serine/threonine kinase activity;GO:0032559	GO:0006464//cellular protein modification process;GO:0007167//enzyme linked receptor protein signaling pathway	gi|269969409|sp|C0LGP9.1|IMK3_ARATH/1.48245e-164/RecName: Full=Probable leucine-rich repeat receptor-like protein kinase IMK3; AltName: Full=Protein INFLORESCENCE MERISTEM RECEPTOR-LIKE KINASE 3; AltName: Full=Protein MERISTEMATIC RECEPTOR-LIKE KINASE; Flags: Precursor
gi|158642578|gb|EX752469.1|EX752469	742	11	0	3.5945	0.01	-8.48965	Down	0.000112056	0.000474886	K14484|1|9e-77|284|aly:ARALYDRAFT_892185|auxin-responsive protein IAA	GO:0043231//intracellular membrane-bounded organelle;GO:0016021//integral to membrane	GO:0003676//nucleic acid binding;GO:0001071//nucleic acid binding transcription factor activity;GO:0016791//phosphatase activity;GO:0005515//protein binding	GO:0006412//translation;GO:0009718//anthocyanin-containing compound biosynthetic process;GO:0006801//superoxide metabolic process;GO:0019637//organophosphate metabolic process;GO:0006970//response to osmotic stress;GO:0009755//hormone-mediated signaling pathway;GO:0006351//transcription, DNA-dependent;GO:0010182//sugar mediated signaling pathway	gi|297847582|ref|XP_002891672.1|/1.05714e-75/hypothetical protein ARALYDRAFT_892185 [Arabidopsis lyrata subsp. lyrata]
gi|167491705|gb|FD976972.1|FD976972	774	11	0	3.44589	0.01	-8.42873	Down	0.000112056	0.000474271	K14503|1|1e-37|154|vvi:100249673|brassinosteroid resistant 1/2	GO:0043231//intracellular membrane-bounded organelle	-	-	gi|15230298|ref|NP_190644.1|/4.52292e-72/BES1/BZR1 homolog 1 [Arabidopsis thaliana]
CL8941.Contig2_NAU-LB	857	12	0	3.39508	0.01	-8.4073	Down	4.95604e-05	0.000224368	K10576|1|7e-47|185|vvi:100250088|ubiquitin-conjugating enzyme E2 H [EC:6.3.2.19];K13415|2|3e-41|166|osa:4324691|protein brassinosteroid insensitive 1 [EC:2.7.10.1 2.7.11.1];K13416|4|3e-39|160|aly:ARALYDRAFT_491347|brassinosteroid insensitive 1-associated receptor kinase 1 [EC:2.7.10.1 2.7.11.1];K13418|5|1e-38|158|aly:ARALYDRAFT_895025|somatic embryogenesis receptor kinase 1 [EC:2.7.10.1 2.7.11.1]	GO:0005618//cell wall;GO:0031224//intrinsic to membrane	GO:0004871//signal transducer activity;GO:0016491//oxidoreductase activity;GO:0004672//protein kinase activity;GO:0032559	GO:0006464//cellular protein modification process;GO:0007167//enzyme linked receptor protein signaling pathway	gi|75333601|sp|Q9C9Y8.1|Y3868_ARATH/6.02649e-132/RecName: Full=Probable inactive receptor kinase At3g08680; Flags: Precursor
gi|154092817|gb|EV525790.1|EV525790	799	11	0	3.33807	0.01	-8.38287	Down	0.000112056	0.000474814	K00924|1|8e-31|132|aly:ARALYDRAFT_476729|[EC:2.7.1.-];K04733|3|5e-28|122|smo:SELMODRAFT_159261|interleukin-1 receptor-associated kinase 4 [EC:2.7.11.1];K13415|5|2e-27|120|aly:ARALYDRAFT_912402|protein brassinosteroid insensitive 1 [EC:2.7.10.1 2.7.11.1]	GO:0031224//intrinsic to membrane	GO:0004672//protein kinase activity;GO:0016628//oxidoreductase activity, acting on the CH-CH group of donors, NAD or NADP as acceptor;GO:0032559	GO:0006464//cellular protein modification process;GO:0007167//enzyme linked receptor protein signaling pathway	gi|297824143|ref|XP_002879954.1|/2.84532e-117/hypothetical protein ARALYDRAFT_483263 [Arabidopsis lyrata subsp. lyrata]
gi|154263405|gb|EV574376.1|EV574376	802	11	0	3.32558	0.01	-8.37746	Down	0.000112056	0.000475648	K13946|1|1e-99|360|aly:ARALYDRAFT_900513|auxin influx carrier (AUX1 LAX family)	GO:0031224//intrinsic to membrane	GO:0015291//secondary active transmembrane transporter activity;GO:0005275//amine transmembrane transporter activity	GO:0015837//amine transport;GO:0048856//anatomical structure development;GO:0009755//hormone-mediated signaling pathway;GO:0051707//response to other organism	gi|15226450|ref|NP_179701.1|/1.73931e-98/auxin transporter-like protein 2 [Arabidopsis thaliana]
gi|167500979|gb|FD986062.1|FD986062	827	11	0	3.22505	0.01	-8.33318	Down	0.000112056	0.000473658	K13449|1|1e-38|158|rcu:RCOM_1381930|pathogenesis-related protein 1	GO:0031410//cytoplasmic vesicle	-	-	gi|297803544|ref|XP_002869656.1|/2.74345e-94/hypothetical protein ARALYDRAFT_492242 [Arabidopsis lyrata subsp. lyrata]
gi|158942054|gb|EX904503.1|EX904503	828	11	0	3.22116	0.01	-8.33143	Down	0.000112056	0.000472007	K14505|1|3e-67|253|ath:AT4G34160|cyclin D3, plant	GO:0043231//intracellular membrane-bounded organelle	GO:0005488//binding;GO:0019887//protein kinase regulator activity	GO:0009725//response to hormone stimulus;GO:0008283//cell proliferation;GO:0022402//cell cycle process;GO:0034285	gi|15235254|ref|NP_195142.1|/3.18162e-66/cyclin-D3-1 [Arabidopsis thaliana]
gi|156167458|gb|EW727604.1|EW727604	881	11	0	3.02737	0.01	-8.24192	Down	0.000112056	0.000471579	K13416|1|1e-41|167|ath:AT4G33430|brassinosteroid insensitive 1-associated receptor kinase 1 [EC:2.7.10.1 2.7.11.1]	GO:0016020//membrane	GO:0030246//carbohydrate binding;GO:0004672//protein kinase activity;GO:0032559	GO:0006464//cellular protein modification process	gi|297820064|ref|XP_002877915.1|/4.20404e-138/lectin protein kinase family protein [Arabidopsis lyrata subsp. lyrata]
CL4519.Contig1_NAU-LB	968	11	0	2.75529	0.01	-8.10606	Down	0.000112056	0.000471686	K14431|1|2e-12|71.6|bdi:100841317|transcription factor TGA	GO:0044464//cell part	-	-	gi|297849316|ref|XP_002892539.1|/2.13967e-91/hypothetical protein ARALYDRAFT_471106 [Arabidopsis lyrata subsp. lyrata]
CL1623.Contig1_NAU-LB	1777	19	0	2.59248	0.01	-8.01819	Down	1.64073e-07	1.02101e-06	K13946|1|0.0|906|aly:ARALYDRAFT_900513|auxin influx carrier (AUX1 LAX family)	GO:0031224//intrinsic to membrane	GO:0015291//secondary active transmembrane transporter activity;GO:0005275//amine transmembrane transporter activity	GO:0015837//amine transport;GO:0048856//anatomical structure development;GO:0009755//hormone-mediated signaling pathway;GO:0051707//response to other organism	gi|297821297|ref|XP_002878531.1|/0/hypothetical protein ARALYDRAFT_900513 [Arabidopsis lyrata subsp. lyrata]
CL5205.Contig1_NAU-LB	2549	610	3	58.0242	0.226302	-8.00227	Down	4.45806e-210	6.37067e-208	K13415|1|1e-86|319|osa:4324691|protein brassinosteroid insensitive 1 [EC:2.7.10.1 2.7.11.1]	GO:0044464//cell part	GO:0004672//protein kinase activity;GO:0032559	GO:0007167//enzyme linked receptor protein signaling pathway;GO:0006464//cellular protein modification process	gi|297815072|ref|XP_002875419.1|/0/hypothetical protein ARALYDRAFT_484589 [Arabidopsis lyrata subsp. lyrata]
Unigene21963_NAU-LB	1435	14	0	2.36551	0.01	-7.88601	Down	9.69474e-06	4.85296e-05	K10576|1|5e-46|183|vvi:100250088|ubiquitin-conjugating enzyme E2 H [EC:6.3.2.19];K13415|2|3e-45|181|rcu:RCOM_0478150|protein brassinosteroid insensitive 1 [EC:2.7.10.1 2.7.11.1];K04733|3|8e-45|179|smo:SELMODRAFT_159261|interleukin-1 receptor-associated kinase 4 [EC:2.7.11.1]	GO:0031224//intrinsic to membrane	GO:0016301//kinase activity;GO:0032559	GO:0006464//cellular protein modification process;GO:0007167//enzyme linked receptor protein signaling pathway	gi|15227998|ref|NP_181196.1|/1.9218e-180/leucine-rich repeat protein kinase-like protein [Arabidopsis thaliana]
CL637.Contig5_NAU-LB	1435	12	0	2.02758	0.01	-7.66362	Down	4.95604e-05	0.000223006	K10576|1|4e-42|171|vvi:100250088|ubiquitin-conjugating enzyme E2 H [EC:6.3.2.19];K13415|2|3e-20|98.2|rcu:RCOM_0478150|protein brassinosteroid insensitive 1 [EC:2.7.10.1 2.7.11.1]	GO:0031090//organelle membrane	GO:0016301//kinase activity;GO:0032559	GO:0006464//cellular protein modification process;GO:0007167//enzyme linked receptor protein signaling pathway	gi|297830418|ref|XP_002883091.1|/9.351e-143/hypothetical protein ARALYDRAFT_479268 [Arabidopsis lyrata subsp. lyrata]
CL542.Contig2_NAU-LB	1763	12	0	1.65036	0.01	-7.36664	Down	4.95604e-05	0.000223295	K14497|1|9e-22|103|aly:ARALYDRAFT_492207|protein phosphatase 2C [EC:3.1.3.16]	-	GO:0016791//phosphatase activity	-	gi|75172944|sp|Q9FX08.1|P2C12_ARATH/0/RecName: Full=Probable protein phosphatase 2C 12; Short=AtPP2C12
Unigene6771_NAU-LB	1796	176	2	23.7605	0.214121	-6.79399	Down	1.94511e-59	7.85805e-58	K14489|1|0.0|937|ath:AT2G01830|arabidopsis histidine kinase 2/3/4 (cytokinin receptor) [EC:2.7.13.3]	GO:0044464//cell part	GO:0019901//protein kinase binding;GO:0016791//phosphatase activity;GO:0009784//transmembrane receptor histidine kinase activity;GO:0032559	GO:0006351//transcription, DNA-dependent;GO:0009744//response to sucrose stimulus;GO:0010260//organ senescence;GO:0009755//hormone-mediated signaling pathway;GO:0015698//inorganic anion transport;GO:2000026//regulation of multicellular organismal development;GO:0010015//root morphogenesis;GO:0006468//protein phosphorylation;GO:0009845//seed germination;GO:0006952//defense response;GO:0009267//cel…	gi|215878091|gb|ACJ63457.1|/0/putative histidine kinase [Brassica rapa subsp. pekinensis]
CL5351.Contig2_NAU-LB	1142	134	2	28.4504	0.336744	-6.40065	Down	8.6638e-45	2.66969e-43	K13422|1|8e-10|63.2|mtr:MTR_8g067280|transcription factor MYC2	GO:0043231//intracellular membrane-bounded organelle	GO:0001071//nucleic acid binding transcription factor activity	GO:0006351//transcription, DNA-dependent	gi|312283551|dbj|BAJ34641.1|/1.06549e-135/unnamed protein product [Thellungiella halophila]
gi|167429197|gb|FD936414.1|FD936414	494	108	2	53.0086	0.778465	-6.08945	Down	9.2715e-36	2.2937e-34	K14488|1|2e-06|49.7|ppp:PHYPADRAFT_26859|SAUR family protein	-	-	GO:0009725//response to hormone stimulus	gi|312282583|dbj|BAJ34157.1|/1.2949e-40/unnamed protein product [Thellungiella halophila]
Unigene4424_NAU-LB	1055	53	1	12.1807	0.182257	-6.06248	Down	4.59036e-18	6.13841e-17	K14492|1|1e-65|248|aly:ARALYDRAFT_483126|two-component response regulator ARR-A family	GO:0044424//intracellular part	GO:0016772//transferase activity, transferring phosphorus-containing groups;GO:0005488//binding;GO:0004871//signal transducer activity	GO:0006796//phosphate-containing compound metabolic process;GO:0009755//hormone-mediated signaling pathway;GO:0006351//transcription, DNA-dependent	gi|297824003|ref|XP_002879884.1|/1.48685e-64/hypothetical protein ARALYDRAFT_483126 [Arabidopsis lyrata subsp. lyrata]
CL4930.Contig2_NAU-LB	1232	53	1	10.4307	0.156072	-6.06248	Down	4.59036e-18	6.14136e-17	K14489|1|3e-18|91.3|vvi:100263145|arabidopsis histidine kinase 2/3/4 (cytokinin receptor) [EC:2.7.13.3]	GO:0044464//cell part	GO:0043167//ion binding;GO:0008422//beta-glucosidase activity	GO:0044238//primary metabolic process	gi|334182485|ref|NP_001184967.1|/0/O-Glycosyl hydrolases family 17 protein [Arabidopsis thaliana]
Unigene19444_NAU-LB	800	3844	73	1165.05	17.5456	-6.05313	Down	0	0	K13449|1|7e-75|278|ath:AT2G14610|pathogenesis-related protein 1	GO:0030312//external encapsulating structure	-	GO:0009725//response to hormone stimulus;GO:0033273//response to vitamin;GO:0009814//defense response, incompatible interaction	gi|48527854|gb|AAT46023.1|/1.25734e-80/pathogenesis-related protein 1 [Brassica rapa subsp. campestris]
CL833.Contig1_NAU-LB	2428	103	2	10.2858	0.158386	-6.02106	Down	4.99718e-34	1.19018e-32	K14486|1|4e-166|583|rcu:RCOM_0496620|auxin response factor	GO:0043231//intracellular membrane-bounded organelle	GO:0003676//nucleic acid binding;GO:0001071//nucleic acid binding transcription factor activity;GO:0005515//protein binding	GO:0006351//transcription, DNA-dependent;GO:0009755//hormone-mediated signaling pathway	gi|379323234|gb|AFD01316.1|/0/auxin response factor 18-2 [Brassica rapa subsp. pekinensis]
CL1005.Contig1_NAU-LB	1053	440	9	101.315	1.64343	-5.946	Down	1.15846e-140	1.08231e-138	K14489|1|2e-13|75.1|vvi:100263145|arabidopsis histidine kinase 2/3/4 (cytokinin receptor) [EC:2.7.13.3]	GO:0005911//cell-cell junction;GO:0005618//cell wall;GO:0031225//anchored to membrane	GO:0030247//polysaccharide binding;GO:0003824//catalytic activity	GO:0052386//cell wall thickening	gi|30697478|ref|NP_200921.2|/9.95197e-53/glucan endo-1,3-beta-glucosidase-like protein 2 [Arabidopsis thaliana]
Unigene18333_NAU-LB	632	94	2	36.0629	0.608484	-5.88915	Down	6.46524e-31	1.40774e-29	K14500|1|2e-115|412|aly:ARALYDRAFT_328224|BR-signaling kinase [EC:2.7.11.1]	GO:0043231//intracellular membrane-bounded organelle;GO:0016020//membrane	GO:0004871//signal transducer activity;GO:0016301//kinase activity;GO:0032559	GO:0043401//steroid hormone mediated signaling pathway;GO:0006464//cellular protein modification process	gi|297798402|ref|XP_002867085.1|/2.47678e-114/hypothetical protein ARALYDRAFT_328224 [Arabidopsis lyrata subsp. lyrata]
CL9150.Contig1_NAU-LB	1566	134	3	20.7473	0.368354	-5.81569	Down	2.2358e-43	6.68923e-42	K13418|1|6e-54|210|vvi:100247683|somatic embryogenesis receptor kinase 1 [EC:2.7.10.1 2.7.11.1];K13416|4|2e-51|201|rcu:RCOM_1534760|brassinosteroid insensitive 1-associated receptor kinase 1 [EC:2.7.10.1 2.7.11.1]	GO:0031224//intrinsic to membrane	GO:0016301//kinase activity;GO:0032559	GO:0006464//cellular protein modification process	gi|297824581|ref|XP_002880173.1|/0/hypothetical protein ARALYDRAFT_346338 [Arabidopsis lyrata subsp. lyrata]
Unigene4351_NAU-LB	2626	876	21	80.8833	1.53766	-5.71703	Down	2.96082e-274	5.61737e-272	K00924|1|4e-46|185|ath:AT1G66150|[EC:2.7.1.-];K13415|5|3e-42|172|osa:4324691|protein brassinosteroid insensitive 1 [EC:2.7.10.1 2.7.11.1]	GO:0031224//intrinsic to membrane	GO:0004672//protein kinase activity;GO:0032559	GO:0006464//cellular protein modification process;GO:0007167//enzyme linked receptor protein signaling pathway	gi|18418404|ref|NP_567961.1|/0/receptor protein kinase-like protein [Arabidopsis thaliana]
CL4930.Contig1_NAU-LB	1257	78	2	15.0456	0.305936	-5.61996	Down	2.10544e-25	3.80245e-24	K14489|1|2e-19|95.1|vvi:100263145|arabidopsis histidine kinase 2/3/4 (cytokinin receptor) [EC:2.7.13.3]	GO:0044464//cell part	GO:0043167//ion binding;GO:0008422//beta-glucosidase activity	GO:0044238//primary metabolic process	gi|334182485|ref|NP_001184967.1|/0/O-Glycosyl hydrolases family 17 protein [Arabidopsis thaliana]
Unigene26703_NAU-LB	596	37	1	15.0524	0.322619	-5.54402	Down	1.5271e-12	1.4784e-11	K14503|1|3e-51|199|vvi:100249673|brassinosteroid resistant 1/2	GO:0043231//intracellular membrane-bounded organelle	-	-	gi|15230298|ref|NP_190644.1|/1.63633e-77/BES1/BZR1 homolog 1 [Arabidopsis thaliana]
gnl|UG|Rsa#S42017992	680	182	5	64.8951	1.41383	-5.52043	Down	2.97862e-57	1.15466e-55	K14489|1|4e-37|152|vvi:100263145|arabidopsis histidine kinase 2/3/4 (cytokinin receptor) [EC:2.7.13.3]	GO:0044464//cell part	GO:0003824//catalytic activity	-	gi|297805120|ref|XP_002870444.1|/6.08979e-56/glycosyl hydrolase family protein 17 [Arabidopsis lyrata subsp. lyrata]
gi|158650302|gb|EX760193.1|EX760193	663	33	1	12.0684	0.290016	-5.37896	Down	3.58968e-11	3.13556e-10	K13464|1|4e-55|212|ath:AT3G17860|jasmonate ZIM domain-containing protein	-	GO:0005515//protein binding	-	gi|42572469|ref|NP_974330.1|/4.15837e-54/protein TIFY 6B [Arabidopsis thaliana]
Unigene4868_NAU-LB	1421	121	4	20.6462	0.541255	-5.25343	Down	1.18523e-37	3.09613e-36	K14500|1|0.0|677|vvi:100249852|BR-signaling kinase [EC:2.7.11.1]	GO:0016020//membrane	GO:0004871//signal transducer activity;GO:0016301//kinase activity;GO:0032559	GO:0006464//cellular protein modification process	gi|297816708|ref|XP_002876237.1|/0/kinase family protein [Arabidopsis lyrata subsp. lyrata]
Unigene23340_NAU-LB	987	90	3	22.1093	0.58444	-5.24145	Down	2.73862e-28	5.44482e-27	K04733|1|1e-44|178|smo:SELMODRAFT_159261|interleukin-1 receptor-associated kinase 4 [EC:2.7.11.1];K13416|3|8e-42|169|ath:AT4G33430|brassinosteroid insensitive 1-associated receptor kinase 1 [EC:2.7.10.1 2.7.11.1];K13417|5|3e-41|167|ath:AT2G13790|somatic embryogenesis receptor kinase 4 [EC:2.7.10.1 2.7.11.1]	GO:0016020//membrane	GO:0030246//carbohydrate binding;GO:0004672//protein kinase activity;GO:0032559	GO:0006464//cellular protein modification process;GO:0008037//cell recognition	gi|75319455|sp|Q39203.1|SD22_ARATH/1.08444e-138/RecName: Full=G-type lectin S-receptor-like serine/threonine-protein kinase SD2-2; AltName: Full=Receptor-like kinase 4; AltName: Full=S-domain-2 (SD2) receptor kinase 2; Short=SD2-2; Flags: Precursor
gi|158650302|gb|EX760193.1|EX760193	663	33	1	12.0684	0.290016	-5.37896	Down	3.58968e-11	3.13556e-10	K13464|1|4e-55|212|ath:AT3G17860|jasmonate ZIM domain-containing protein	-	GO:0005515//protein binding	-	gi|42572469|ref|NP_974330.1|/4.15837e-54/protein TIFY 6B [Arabidopsis thaliana]
Unigene4868_NAU-LB	1421	121	4	20.6462	0.541255	-5.25343	Down	1.18523e-37	3.09613e-36	K14500|1|0.0|677|vvi:100249852|BR-signaling kinase [EC:2.7.11.1]	GO:0016020//membrane	GO:0004871//signal transducer activity;GO:0016301//kinase activity;GO:0032559	GO:0006464//cellular protein modification process	gi|297816708|ref|XP_002876237.1|/0/kinase family protein [Arabidopsis lyrata subsp. lyrata]
Unigene23340_NAU-LB	987	90	3	22.1093	0.58444	-5.24145	Down	2.73862e-28	5.44482e-27	K04733|1|1e-44|178|smo:SELMODRAFT_159261|interleukin-1 receptor-associated kinase 4 [EC:2.7.11.1];K13416|3|8e-42|169|ath:AT4G33430|brassinosteroid insensitive 1-associated receptor kinase 1 [EC:2.7.10.1 2.7.11.1];K13417|5|3e-41|167|ath:AT2G13790|somatic embryogenesis receptor kinase 4 [EC:2.7.10.1 2.7.11.1]	GO:0016020//membrane	GO:0030246//carbohydrate binding;GO:0004672//protein kinase activity;GO:0032559	GO:0006464//cellular protein modification process;GO:0008037//cell recognition	gi|75319455|sp|Q39203.1|SD22_ARATH/1.08444e-138/RecName: Full=G-type lectin S-receptor-like serine/threonine-protein kinase SD2-2; AltName: Full=Receptor-like kinase 4; AltName: Full=S-domain-2 (SD2) receptor kinase 2; Short=SD2-2; Flags: Precursor
CL6351.Contig1_NAU-LB	1866	126	5	16.3722	0.515222	-4.98991	Down	3.47564e-38	9.18286e-37	K14489|1|1e-18|93.6|vvi:100263145|arabidopsis histidine kinase 2/3/4 (cytokinin receptor) [EC:2.7.13.3]	GO:0031225//anchored to membrane;GO:0031410//cytoplasmic vesicle	GO:0004553//hydrolase activity, hydrolyzing O-glycosyl compounds;GO:0043167//ion binding	GO:0044238//primary metabolic process	gi|297799056|ref|XP_002867412.1|/0/glycosyl hydrolase family 17 protein [Arabidopsis lyrata subsp. lyrata]
gi|167506642|gb|FD987828.1|FD987828	732	25	1	8.28092	0.262679	-4.97842	Down	1.90366e-08	1.30807e-07	K14497|1|2e-07|54.3|pop:POPTR_422871|protein phosphatase 2C [EC:3.1.3.16];K01090|3|5e-07|52.8|zma:100272962|protein phosphatase [EC:3.1.3.16]	GO:0043234//protein complex	GO:0004721//phosphoprotein phosphatase activity;GO:0043169//cation binding	GO:0006464//cellular protein modification process	gi|255579574|ref|XP_002530628.1|/1.10174e-58/protein phosphatase 2c, putative [Ricinus communis]
Unigene22341_NAU-LB	723	25	1	8.384	0.265949	-4.97842	Down	1.90366e-08	1.30645e-07	K00924|1|7e-17|85.5|aly:ARALYDRAFT_473063|[EC:2.7.1.-];K13416|3|7e-15|79.0|aly:ARALYDRAFT_491347|brassinosteroid insensitive 1-associated receptor kinase 1 [EC:2.7.10.1 2.7.11.1];K13418|5|1e-14|78.2|ath:AT1G71830|somatic embryogenesis receptor kinase 1 [EC:2.7.10.1 2.7.11.1]	GO:0016020//membrane	GO:0004672//protein kinase activity;GO:0032559	GO:0006464//cellular protein modification process;GO:0007167//enzyme linked receptor protein signaling pathway	gi|30689028|ref|NP_189443.2|/2.19866e-70/probably inactive leucine-rich repeat receptor-like protein kinase [Arabidopsis thaliana]
CL9747.Contig2_NAU-LB	890	25	1	6.81082	0.216046	-4.97842	Down	1.90366e-08	1.30726e-07	K13464|1|1e-07|55.1|osa:4347164|jasmonate ZIM domain-containing protein	-	GO:0005488//binding	GO:0009743//response to carbohydrate stimulus;GO:0009719	gi|297845944|ref|XP_002890853.1|/1.04369e-41/predicted protein [Arabidopsis lyrata subsp. lyrata]
gi|167504632|gb|FD986283.1|FD986283	763	50	2	15.8889	0.504013	-4.97842	Down	7.53474e-16	8.9383e-15	K14494|1|2e-64|243|aly:ARALYDRAFT_477591|DELLA protein	GO:0043231//intracellular membrane-bounded organelle	GO:0005488//binding;GO:0001071//nucleic acid binding transcription factor activity	GO:0009845//seed germination;GO:0006972//hyperosmotic response;GO:0009740//gibberellic acid mediated signaling pathway;GO:0010467//gene expression;GO:0010162//seed dormancy process	gi|429843379|gb|AGA16543.1|/7.25274e-67/DELLA protein RGL2, partial [Sisymbrium officinale]
gnl|UG|Rsa#S41989062	849	73	3	20.848	0.679438	-4.93942	Down	1.58548e-22	2.57329e-21	K14492|1|5e-83|305|aly:ARALYDRAFT_889335|two-component response regulator ARR-A family	GO:0043231//intracellular membrane-bounded organelle	GO:0016772//transferase activity, transferring phosphorus-containing groups;GO:0005488//binding;GO:0004871//signal transducer activity	GO:0006796//phosphate-containing compound metabolic process;GO:0009743//response to carbohydrate stimulus;GO:0048511//rhythmic process;GO:0009755//hormone-mediated signaling pathway;GO:0006351//transcription, DNA-dependent;GO:0032502//developmental process;GO:0009639//response to red or far red light	gi|297850294|ref|XP_002893028.1|/5.61374e-82/hypothetical protein ARALYDRAFT_889335 [Arabidopsis lyrata subsp. lyrata]
Unigene11480_NAU-LB	2240	121	5	13.0975	0.429198	-4.9315	Down	1.6901e-36	4.29196e-35	K10576|1|1e-60|233|vvi:100250088|ubiquitin-conjugating enzyme E2 H [EC:6.3.2.19];K13415|2|8e-47|187|rcu:RCOM_0478150|protein brassinosteroid insensitive 1 [EC:2.7.10.1 2.7.11.1]	GO:0044464//cell part	GO:0016301//kinase activity;GO:0032559	GO:0006464//cellular protein modification process;GO:0007167//enzyme linked receptor protein signaling pathway	gi|297791631|ref|XP_002863700.1|/0/hypothetical protein ARALYDRAFT_494701 [Arabidopsis lyrata subsp. lyrata]
gnl|UG|Rsa#S42006704	869	24	1	6.69639	0.221267	-4.91952	Down	4.14932e-08	2.74493e-07	K14489|1|2e-18|90.9|vvi:100263145|arabidopsis histidine kinase 2/3/4 (cytokinin receptor) [EC:2.7.13.3]	GO:0044464//cell part	GO:0004553//hydrolase activity, hydrolyzing O-glycosyl compounds;GO:0043167//ion binding	GO:0044238//primary metabolic process	gi|297792991|ref|XP_002864380.1|/1.30264e-89/glycosyl hydrolase family 17 protein [Arabidopsis lyrata subsp. lyrata]
gi|166105158|gb|FD538211.1|FD538211	785	23	1	7.10408	0.244944	-4.85812	Down	9.03142e-08	5.77664e-07	K14489|1|5e-20|96.3|vvi:100263145|arabidopsis histidine kinase 2/3/4 (cytokinin receptor) [EC:2.7.13.3]	GO:0031225//anchored to membrane	GO:0016798//hydrolase activity, acting on glycosyl bonds;GO:0043167//ion binding	GO:0044238//primary metabolic process	gi|297834180|ref|XP_002884972.1|/1.39185e-68/glycosyl hydrolase family 17 protein [Arabidopsis lyrata subsp. lyrata]
Unigene12183_NAU-LB	872	43	2	11.9564	0.441011	-4.76083	Down	1.71757e-13	1.76191e-12	K04733|1|9e-42|168|smo:SELMODRAFT_159261|interleukin-1 receptor-associated kinase 4 [EC:2.7.11.1];K00924|3|6e-40|162|aly:ARALYDRAFT_476729|[EC:2.7.1.-];K13415|5|1e-37|155|aly:ARALYDRAFT_912402|protein brassinosteroid insensitive 1 [EC:2.7.10.1 2.7.11.1]	GO:0031224//intrinsic to membrane	GO:0016301//kinase activity;GO:0016628//oxidoreductase activity, acting on the CH-CH group of donors, NAD or NADP as acceptor;GO:0032559	GO:0006464//cellular protein modification process;GO:0007167//enzyme linked receptor protein signaling pathway	gi|27754637|gb|AAO22764.1|/5.80124e-138/putative leucine-rich repeat transmembrane protein kinase [Arabidopsis thaliana]
CL1635.Contig2_NAU-LB	951	21	1	5.35412	0.202188	-4.72688	Down	4.25896e-07	2.52293e-06	K13422|1|7e-17|86.3|rcu:RCOM_0864470|transcription factor MYC2	GO:0043231//intracellular membrane-bounded organelle	GO:0001071//nucleic acid binding transcription factor activity;GO:0005515//protein binding	GO:0006351//transcription, DNA-dependent;GO:0001708//cell fate specification;GO:0000904//cell morphogenesis involved in differentiation	gi|312282875|dbj|BAJ34303.1|/7.60451e-118/unnamed protein product [Thellungiella halophila]
CL5330.Contig1_NAU-LB	1317	21	1	3.86619	0.145999	-4.72688	Down	4.25896e-07	2.52266e-06	K13422|1|3e-28|124|ppp:PHYPADRAFT_164647|transcription factor MYC2	GO:0043231//intracellular membrane-bounded organelle	GO:0001071//nucleic acid binding transcription factor activity;GO:0016628//oxidoreductase activity, acting on the CH-CH group of donors, NAD or NADP as acceptor	GO:0009725//response to hormone stimulus;GO:0006351//transcription, DNA-dependent;GO:0006950//response to stress	gi|20453066|gb|AAM19778.1|/5.47415e-110/At2g46510/F13A10.4 [Arabidopsis thaliana]
Unigene6320_NAU-LB	1256	452	22	87.2566	3.36798	-4.69531	Down	7.3019e-129	6.26397e-127	K14489|1|3e-20|97.8|vvi:100263145|arabidopsis histidine kinase 2/3/4 (cytokinin receptor) [EC:2.7.13.3]	GO:0044464//cell part	GO:0043167//ion binding;GO:0008422//beta-glucosidase activity	GO:0044238//primary metabolic process	gi|30678225|ref|NP_178637.2|/0/O-Glycosyl hydrolases family 17 protein [Arabidopsis thaliana]
CL9667.Contig2_NAU-LB	2071	19	1	2.22445	0.0928445	-4.58249	Down	1.9942e-06	1.08544e-05	K14487|1|0.0|916|ath:AT4G03400|auxin responsive GH3 gene family	GO:0009536//plastid	-	GO:0009725//response to hormone stimulus;GO:0009314//response to radiation	gi|15236304|ref|NP_192249.1|/0/auxin-responsive GH3 family protein [Arabidopsis thaliana]
Unigene22583_NAU-LB	433	38	2	21.2787	0.888133	-4.58249	Down	8.07598e-12	7.42411e-11	K13415|1|2e-12|69.3|ath:AT4G39400|protein brassinosteroid insensitive 1 [EC:2.7.10.1 2.7.11.1];K13420|5|1e-09|60.1|pop:POPTR_1075175|LRR receptor-like serine/threonine-protein kinase FLS2 [EC:2.7.11.1]	GO:0016020//membrane	GO:0004672//protein kinase activity;GO:0032559	GO:0006464//cellular protein modification process;GO:0007167//enzyme linked receptor protein signaling pathway	gi|297844110|ref|XP_002889936.1|/8.06364e-32/hypothetical protein ARALYDRAFT_888571 [Arabidopsis lyrata subsp. lyrata]
Unigene8993_NAU-LB	289	19	1	15.9406	0.665332	-4.58249	Down	1.9942e-06	1.08799e-05	K13415|1|1e-12|69.3|ath:AT4G39400|protein brassinosteroid insensitive 1 [EC:2.7.10.1 2.7.11.1]	-	GO:0016772//transferase activity, transferring phosphorus-containing groups	GO:0023052//signaling	gi|297833006|ref|XP_002884385.1|/1.7296e-31/predicted protein [Arabidopsis lyrata subsp. lyrata]
Unigene18415_NAU-LB	1307	149	8	27.6414	1.17693	-4.55373	Down	1.1258e-42	3.30947e-41	K14498|1|0.0|642|ath:AT3G50500|serine/threonine-protein kinase SRK2 [EC:2.7.11.1]	GO:0043231//intracellular membrane-bounded organelle;GO:0044444//cytoplasmic part	GO:0004672//protein kinase activity;GO:0032559	GO:0009845//seed germination;GO:0006796//phosphate-containing compound metabolic process;GO:0006970//response to osmotic stress;GO:0009738//abscisic acid mediated signaling pathway;GO:0006464//cellular protein modification process	gi|15229772|ref|NP_190619.1|/0/serine/threonine-protein kinase SRK2D [Arabidopsis thaliana]
CL8905.Contig1_NAU-LB	1767	36	2	4.93987	0.217635	-4.50449	Down	3.73856e-11	3.25945e-10	K04424|1|6e-18|90.9|ath:AT5G11850|sterile alpha motif and leucine zipper containing kinase AZK [EC:2.7.11.25];K14510|3|5e-09|61.2|ppp:PHYPADRAFT_30352|serine/threonine-protein kinase CTR1 [EC:2.7.11.1]	-	GO:0004672//protein kinase activity;GO:0032559	GO:0006464//cellular protein modification process	gi|42569496|ref|NP_180658.3|/0/protein kinase domain-containing protein [Arabidopsis thaliana]
CL5752.Contig2_NAU-LB	874	53	3	14.7033	0.660003	-4.47752	Down	7.82124e-16	9.25053e-15	K14503|1|1e-78|291|aly:ARALYDRAFT_472158|brassinosteroid resistant 1/2	GO:0043231//intracellular membrane-bounded organelle;GO:0044444//cytoplasmic part	GO:0003676//nucleic acid binding;GO:0001071//nucleic acid binding transcription factor activity	GO:0043401//steroid hormone mediated signaling pathway;GO:0010467//gene expression	gi|312281943|dbj|BAJ33837.1|/2.0886e-79/unnamed protein product [Thellungiella halophila]
Unigene13739_NAU-LB	1139	223	13	47.4712	2.1946	-4.43502	Down	3.92216e-62	1.66181e-60	K14494|1|1e-144|510|ath:AT3G03450|DELLA protein	GO:0043231//intracellular membrane-bounded organelle	GO:0005488//binding;GO:0001071//nucleic acid binding transcription factor activity	GO:0009845//seed germination;GO:0006972//hyperosmotic response;GO:0009740//gibberellic acid mediated signaling pathway;GO:0010467//gene expression;GO:0010162//seed dormancy process	gi|429843379|gb|AGA16543.1|/2.60197e-150/DELLA protein RGL2, partial [Sisymbrium officinale]
CL924.Contig1_NAU-LB	583	17	1	7.07017	0.329813	-4.42203	Down	9.25898e-06	4.68674e-05	K14491|1|9e-09|58.2|bdi:100846210|two-component response regulator ARR-B family	GO:0043231//intracellular membrane-bounded organelle	GO:0003676//nucleic acid binding	GO:0001708//cell fate specification;GO:0009943//adaxial/abaxial axis specification;GO:0009653//anatomical structure morphogenesis;GO:0048437//floral organ development	gi|18418011|ref|NP_568334.1|/1.35552e-89/KANADI / transcription factor [Arabidopsis thaliana]
Unigene7994_NAU-LB	1106	49	3	10.7421	0.521558	-4.36431	Down	1.64206e-14	1.79298e-13	K13415|1|2e-28|124|sbi:SORBI_03g032990|protein brassinosteroid insensitive 1 [EC:2.7.10.1 2.7.11.1]	GO:0005618//cell wall	GO:0004857//enzyme inhibitor activity	GO:0023052//signaling	gi|62131093|gb|AAX68500.1|/3.3482e-163/polygalacturonase inhibiting protein [Brassica rapa subsp. pekinensis]
Unigene16088_NAU-LB	1283	114	7	21.5441	1.04908	-4.3601	Down	4.25186e-32	9.61973e-31	K14431|1|6e-25|113|aly:ARALYDRAFT_311885|transcription factor TGA;K08332|2|8e-22|103|vcn:VOLCADRAFT_41528|vacuolar protein 8	GO:0043234//protein complex	GO:0019787//small conjugating protein ligase activity	GO:0009743//response to carbohydrate stimulus;GO:0032446//protein modification by small protein conjugation	gi|297845338|ref|XP_002890550.1|/0/armadillo/beta-catenin repeat family protein [Arabidopsis lyrata subsp. lyrata]
CL6681.Contig1_NAU-LB	1841	16	1	2.10725	0.104444	-4.33456	Down	1.98768e-05	9.5657e-05	K15015|1|7e-11|67.4|cre:CHLREDRAFT_196429|solute carrier family 32 (vesicular inhibitory amino acid transporter);K13946|4|1e-06|53.5|ppp:PHYPADRAFT_148519|auxin influx carrier (AUX1 LAX family)	GO:0031224//intrinsic to membrane	GO:0005275//amine transmembrane transporter activity	-	gi|297852368|ref|XP_002894065.1|/0/amino acid transporter family protein [Arabidopsis lyrata subsp. lyrata]
gi|161567570|gb|EY939137.1|EY939137	718	16	1	5.40312	0.267801	-4.33456	Down	1.98768e-05	9.58561e-05	K13430|1|1e-10|65.1|pop:POPTR_413452|serine/threonine-protein kinase PBS1 [EC:2.7.11.1];K13415|2|2e-10|64.3|osa:4324691|protein brassinosteroid insensitive 1 [EC:2.7.10.1 2.7.11.1];K13429|3|2e-10|63.9|ath:AT3G21630|chitin elicitor receptor kinase 1	GO:0016020//membrane	GO:0004674//protein serine/threonine kinase activity;GO:0032559	GO:0006464//cellular protein modification process	gi|7801685|emb|CAB91605.1|/1.00885e-77/protein kinase-like protein [Arabidopsis thaliana]
gi|154164198|gb|EV535472.1|EV535472	766	16	1	5.06455	0.251019	-4.33456	Down	1.98768e-05	9.60394e-05	K13422|1|3e-41|166|pop:POPTR_836925|transcription factor MYC2	-	-	-	gi|89274228|gb|ABD65632.1|/1.15256e-80/basic helix-loop-helix (bHLH) family transcription factor [Brassica oleracea]
gnl|UG|Rsa#S42590829	788	32	2	9.8463	0.488023	-4.33456	Down	7.88366e-10	6.15253e-09	K13415|1|4e-31|133|sbi:SORBI_03g032990|protein brassinosteroid insensitive 1 [EC:2.7.10.1 2.7.11.1]	GO:0031410//cytoplasmic vesicle	GO:0016791//phosphatase activity;GO:0004713//protein tyrosine kinase activity;GO:0032559	GO:0006464//cellular protein modification process;GO:0007167//enzyme linked receptor protein signaling pathway	gi|297825361|ref|XP_002880563.1|/2.53709e-94/hypothetical protein ARALYDRAFT_481279 [Arabidopsis lyrata subsp. lyrata]
Unigene4863_NAU-LB	1384	48	3	8.4092	0.416794	-4.33456	Down	3.50586e-14	3.76158e-13	K14485|1|7e-162|568|rcu:RCOM_0556140|transport inhibitor response 1	GO:0000152//nuclear ubiquitin ligase complex;GO:0031461//cullin-RING ubiquitin ligase complex	GO:0043178//alcohol binding;GO:0042562//hormone binding;GO:0019787//small conjugating protein ligase activity	GO:0040007//growth;GO:0009755//hormone-mediated signaling pathway;GO:0045013//carbon catabolite repression of transcription;GO:0009555//pollen development;GO:0009607//response to biotic stimulus;GO:0032446//protein modification by small protein conjugation;GO:0019941//modification-dependent protein catabolic process;GO:0048437//floral organ development;GO:0010102//lateral root morphogenesis;GO:00…	gi|312281471|dbj|BAJ33601.1|/0/unnamed protein product [Thellungiella halophila]
Unigene13582_NAU-LB	1619	46	3	6.88907	0.356296	-4.27316	Down	1.59268e-13	1.63773e-12	K14510|1|3e-38|158|rcu:RCOM_0382890|serine/threonine-protein kinase CTR1 [EC:2.7.11.1]	GO:0043231//intracellular membrane-bounded organelle	GO:0004672//protein kinase activity;GO:0032559	GO:0006464//cellular protein modification process;GO:0007165//signal transduction	gi|18415205|ref|NP_567568.1|/0/Integrin-linked protein kinase family protein [Arabidopsis thaliana]
CL7109.Contig2_NAU-LB	1160	15	1	3.13533	0.165759	-4.24145	Down	4.255e-05	0.000194868	K13464|1|1e-99|361|ath:AT1G72450|jasmonate ZIM domain-containing protein	-	GO:0005488//binding	GO:0006950//response to stress;GO:0009719	gi|18410088|ref|NP_565043.1|/1.38151e-98/protein TIFY 11B [Arabidopsis thaliana]
CL7614.Contig1_NAU-LB	2413	15	1	1.50724	0.0796854	-4.24145	Down	4.255e-05	0.000195045	K14494|1|5e-44|177|pop:POPTR_645273|DELLA protein	-	-	GO:0006351//transcription, DNA-dependent;GO:0009743//response to carbohydrate stimulus	gi|312282077|dbj|BAJ33904.1|/0/unnamed protein product [Thellungiella halophila]
Unigene6943_NAU-LB	1866	60	4	7.79631	0.412178	-4.24145	Down	3.36908e-17	4.30735e-16	K10576|1|5e-56|217|vvi:100250088|ubiquitin-conjugating enzyme E2 H [EC:6.3.2.19];K13415|2|1e-46|186|ath:AT4G39400|protein brassinosteroid insensitive 1 [EC:2.7.10.1 2.7.11.1]	GO:0031224//intrinsic to membrane;GO:0030312//external encapsulating structure	GO:0004672//protein kinase activity;GO:0032559	GO:0006464//cellular protein modification process;GO:0007167//enzyme linked receptor protein signaling pathway	gi|75333868|sp|Q9FHK7.1|Y5516_ARATH/0/RecName: Full=Probable leucine-rich repeat receptor-like protein kinase At5g05160; Flags: Precursor
gi|154168871|gb|EV540145.1|EV540145	751	30	2	9.68569	0.512066	-4.24145	Down	3.58678e-09	2.64367e-08	K13422|1|4e-46|182|vvi:100250607|transcription factor MYC2	GO:0043231//intracellular membrane-bounded organelle	GO:0016491//oxidoreductase activity	-	gi|89274228|gb|ABD65632.1|/9.81368e-69/basic helix-loop-helix (bHLH) family transcription factor [Brassica oleracea]
CL62.Contig1_NAU-LB	1650	45	3	6.61269	0.349602	-4.24145	Down	3.3886e-13	3.42178e-12	K09561|1|4e-07|54.7|vcn:VOLCADRAFT_67840|STIP1 homology and U-box containing protein 1 [EC:6.3.2.19];K14431|2|1e-06|53.5|aly:ARALYDRAFT_311885|transcription factor TGA	GO:0043234//protein complex;GO:0043231//intracellular membrane-bounded organelle;GO:0016020//membrane	GO:0033612//receptor serine/threonine kinase binding;GO:0019787//small conjugating protein ligase activity	GO:0009737//response to abscisic acid stimulus;GO:0032446//protein modification by small protein conjugation	gi|18397921|ref|NP_566304.1|/0/U-box domain-containing protein 9 [Arabidopsis thaliana]
Unigene12179_NAU-LB	969	15	1	3.75333	0.198432	-4.24145	Down	4.255e-05	0.000194101	K13415|1|4e-22|103|pop:POPTR_650846|protein brassinosteroid insensitive 1 [EC:2.7.10.1 2.7.11.1]	GO:0005618//cell wall;GO:0016020//membrane	GO:0004672//protein kinase activity;GO:0032559	GO:0006464//cellular protein modification process;GO:0007167//enzyme linked receptor protein signaling pathway	gi|264664473|sp|C0LGK4.1|Y2165_ARATH/1.51923e-121/RecName: Full=Probable LRR receptor-like serine/threonine-protein kinase At2g16250; Flags: Precursor
gnl|UG|Rsa#S42036822	860	14	1	3.94711	0.223582	-4.14192	Down	9.07986e-05	0.000392672	K14498|1|3e-141|499|aly:ARALYDRAFT_491280|serine/threonine-protein kinase SRK2 [EC:2.7.11.1]	GO:0043231//intracellular membrane-bounded organelle;GO:0044444//cytoplasmic part	GO:0004674//protein serine/threonine kinase activity;GO:0032559;GO:0019902//phosphatase binding	GO:0048827//phyllome development;GO:0009755//hormone-mediated signaling pathway;GO:0005984//disaccharide metabolic process;GO:0032412//regulation of ion transmembrane transporter activity;GO:0010118//stomatal movement;GO:0006796//phosphate-containing compound metabolic process;GO:0006633//fatty acid biosynthetic process;GO:0006970//response to osmotic stress;GO:0006464//cellular protein modificat…	gi|312283171|dbj|BAJ34451.1|/3.54663e-140/unnamed protein product [Thellungiella halophila]
CL156.Contig2_NAU-LB	634	140	10	53.5412	3.03282	-4.14192	Down	8.54088e-38	2.24164e-36	K01090|1|6e-17|85.5|sbi:SORBI_01g038410|protein phosphatase [EC:3.1.3.16];K14497|2|4e-16|82.8|sbi:SORBI_09g029080|protein phosphatase 2C [EC:3.1.3.16]	GO:0043234//protein complex;GO:0016020//membrane	GO:0043169//cation binding;GO:0004721//phosphoprotein phosphatase activity	GO:0006464//cellular protein modification process	gi|75251246|sp|Q5PNS9.1|P2C64_ARATH/8.0738e-105/RecName: Full=Probable protein phosphatase 2C 64; Short=AtPP2C64
gi|161522348|gb|EY900138.1|EY900138	708	14	1	4.79451	0.271583	-4.14192	Down	9.07986e-05	0.000392153	K13415|1|6e-27|119|aly:ARALYDRAFT_912402|protein brassinosteroid insensitive 1 [EC:2.7.10.1 2.7.11.1];K10576|2|1e-26|117|vvi:100250088|ubiquitin-conjugating enzyme E2 H [EC:6.3.2.19];K00924|3|2e-26|117|osa:4333912|[EC:2.7.1.-]	GO:0005618//cell wall;GO:0031225//anchored to membrane	GO:0004672//protein kinase activity;GO:0016628//oxidoreductase activity, acting on the CH-CH group of donors, NAD or NADP as acceptor;GO:0032559	GO:0009725//response to hormone stimulus;GO:0007167//enzyme linked receptor protein signaling pathway;GO:0009608//response to symbiont;GO:0006464//cellular protein modification process	gi|297801832|ref|XP_002868800.1|/1.87173e-103/hypothetical protein ARALYDRAFT_356181 [Arabidopsis lyrata subsp. lyrata]
CL2238.Contig2_NAU-LB	1358	110	8	19.64	1.13273	-4.11592	Down	7.32248e-30	1.53662e-28	K13415|1|3e-41|167|sbi:SORBI_03g032990|protein brassinosteroid insensitive 1 [EC:2.7.10.1 2.7.11.1]	GO:0016020//membrane;GO:0031410//cytoplasmic vesicle	GO:0046914//transition metal ion binding;GO:0016301//kinase activity;GO:0005102//receptor binding;GO:0005083//small GTPase regulator activity;GO:0032559;GO:0019899//enzyme binding	GO:0009908//flower development;GO:0010015//root morphogenesis;GO:0032012//regulation of ARF protein signal transduction;GO:0006464//cellular protein modification process;GO:0010073//meristem maintenance	gi|297811445|ref|XP_002873606.1|/2.97528e-167/predicted protein [Arabidopsis lyrata subsp. lyrata]
Unigene14963_NAU-LB	1566	135	10	20.9022	1.22785	-4.08945	Down	3.57318e-36	8.93922e-35	K10576|1|2e-39|161|vvi:100250088|ubiquitin-conjugating enzyme E2 H [EC:6.3.2.19];K13415|2|3e-29|128|rcu:RCOM_0478150|protein brassinosteroid insensitive 1 [EC:2.7.10.1 2.7.11.1];K13416|5|2e-28|125|ath:AT4G33430|brassinosteroid insensitive 1-associated receptor kinase 1 [EC:2.7.10.1 2.7.11.1]	GO:0016020//membrane	GO:0004871//signal transducer activity;GO:0004672//protein kinase activity;GO:0032559	GO:0006464//cellular protein modification process;GO:0007167//enzyme linked receptor protein signaling pathway	gi|297794267|ref|XP_002865018.1|/2.1799e-156/hypothetical protein ARALYDRAFT_496879 [Arabidopsis lyrata subsp. lyrata]
Unigene9935_NAU-LB	343	13	1	9.18964	0.560586	-4.035	Down	0.00019307	0.000791604	K14494|1|6e-12|67.0|pop:POPTR_645273|DELLA protein	-	-	GO:0009743//response to carbohydrate stimulus	gi|297849046|ref|XP_002892404.1|/3.73841e-53/predicted protein [Arabidopsis lyrata subsp. lyrata]
gi|154097946|gb|EV530919.1|EV530919	831	13	1	3.79308	0.231385	-4.035	Down	0.00019307	0.000789392	K14431|1|3e-11|67.4|aly:ARALYDRAFT_311885|transcription factor TGA;K08332|2|5e-10|63.2|vcn:VOLCADRAFT_41528|vacuolar protein 8	-	GO:0016874//ligase activity	GO:0009743//response to carbohydrate stimulus	gi|297845338|ref|XP_002890550.1|/1.6227e-86/armadillo/beta-catenin repeat family protein [Arabidopsis lyrata subsp. lyrata]
Unigene25527_NAU-LB	500	39	3	18.9123	1.15369	-4.035	Down	3.05528e-11	2.68522e-10	K14497|1|8e-07|51.2|bdi:100838998|protein phosphatase 2C [EC:3.1.3.16]	GO:0016020//membrane	GO:0004721//phosphoprotein phosphatase activity	-	gi|297848578|ref|XP_002892170.1|/5.63624e-55/predicted protein [Arabidopsis lyrata subsp. lyrata]
gnl|UG|Rsa#S43021760	788	13	1	4.00006	0.244011	-4.035	Down	0.00019307	0.000792364	K14484|1|9e-24|108|aly:ARALYDRAFT_470436|auxin-responsive protein IAA	-	GO:0001071//nucleic acid binding transcription factor activity	GO:0009725//response to hormone stimulus	gi|312282573|dbj|BAJ34152.1|/2.0196e-75/unnamed protein product [Thellungiella halophila]
Unigene21744_NAU-LB	2500	99	8	9.60162	0.615299	-3.96392	Down	2.6114e-26	4.90092e-25	K13420|1|4e-49|194|ath:AT5G46330|LRR receptor-like serine/threonine-protein kinase FLS2 [EC:2.7.11.1];K13415|5|8e-49|194|aly:ARALYDRAFT_912402|protein brassinosteroid insensitive 1 [EC:2.7.10.1 2.7.11.1]	-	-	GO:0023052//signaling	gi|297805672|ref|XP_002870720.1|/0/hypothetical protein ARALYDRAFT_493970 [Arabidopsis lyrata subsp. lyrata]
CL5863.Contig2_NAU-LB	1603	122	10	18.4534	1.19951	-3.94337	Down	5.53338e-32	1.24734e-30	K13415|1|0.0|857|aly:ARALYDRAFT_912402|protein brassinosteroid insensitive 1 [EC:2.7.10.1 2.7.11.1]	GO:0032991//macromolecular complex;GO:0043231//intracellular membrane-bounded organelle;GO:0031224//intrinsic to membrane	GO:0004871//signal transducer activity;GO:0016787//hydrolase activity;GO:0046983//protein dimerization activity;GO:0004674//protein serine/threonine kinase activity;GO:0042802//identical protein binding;GO:0032559	GO:0009908//flower development;GO:0009720//detection of hormone stimulus;GO:0048827//phyllome development;GO:0048878//chemical homeostasis;GO:0009411//response to UV;GO:0010208//pollen wall assembly;GO:0043401//steroid hormone mediated signaling pathway;GO:0006464//cellular protein modification process	gi|297797926|ref|XP_002866847.1|/0/hypothetical protein ARALYDRAFT_912402 [Arabidopsis lyrata subsp. lyrata]
CL291.Contig2_NAU-LB	1078	59	5	13.2704	0.891841	-3.89528	Down	5.25842e-16	6.2741e-15	K13415|1|4e-17|87.4|pop:POPTR_650846|protein brassinosteroid insensitive 1 [EC:2.7.10.1 2.7.11.1]	GO:0043231//intracellular membrane-bounded organelle;GO:0031224//intrinsic to membrane;GO:0044444//cytoplasmic part	GO:0004672//protein kinase activity;GO:0032559	GO:0006464//cellular protein modification process;GO:0007167//enzyme linked receptor protein signaling pathway	gi|402704440|gb|AFQ91933.1|/4.71087e-106/leucine-rich repeat receptor-like kinase [Brassica rapa subsp. campestris]
gi|167476814|gb|FD962201.1|FD962201	640	35	3	13.2598	0.901317	-3.87888	Down	5.95066e-10	4.67814e-09	K04733|1|6e-17|85.5|smo:SELMODRAFT_159261|interleukin-1 receptor-associated kinase 4 [EC:2.7.11.1];K13415|3|2e-15|80.5|sbi:SORBI_03g032990|protein brassinosteroid insensitive 1 [EC:2.7.10.1 2.7.11.1];K00924|4|4e-15|79.3|ath:AT1G14370|[EC:2.7.1.-]	GO:0031224//intrinsic to membrane	GO:0004672//protein kinase activity;GO:0032559	GO:0051259//protein oligomerization;GO:0009856//pollination;GO:0009698//phenylpropanoid metabolic process;GO:0007167//enzyme linked receptor protein signaling pathway;GO:0009555//pollen development;GO:0003006//developmental process involved in reproduction;GO:0000578//embryonic axis specification;GO:0006950//response to stress;GO:0006464//cellular protein modification process	gi|224589553|gb|ACN59310.1|/7.08132e-56/leucine-rich repeat receptor-like protein kinase [Arabidopsis thaliana]
CL134.Contig1_NAU-LB	1199	104	9	21.0312	1.44331	-3.86508	Down	4.56036e-27	8.76576e-26	K10576|1|2e-55|214|vvi:100250088|ubiquitin-conjugating enzyme E2 H [EC:6.3.2.19];K04733|2|2e-46|184|smo:SELMODRAFT_159261|interleukin-1 receptor-associated kinase 4 [EC:2.7.11.1];K13415|3|7e-46|182|osa:4324691|protein brassinosteroid insensitive 1 [EC:2.7.10.1 2.7.11.1];K13416|4|5e-45|180|aly:ARALYDRAFT_491347|brassinosteroid insensitive 1-associated receptor kinase 1 [EC:2.7.10.1 2.7.11.1]	GO:0031224//intrinsic to membrane	GO:0004871//signal transducer activity;GO:0004672//protein kinase activity;GO:0016628//oxidoreductase activity, acting on the CH-CH group of donors, NAD or NADP as acceptor;GO:0032559	GO:0006464//cellular protein modification process;GO:0007167//enzyme linked receptor protein signaling pathway	gi|297822245|ref|XP_002879005.1|/5.21757e-173/hypothetical protein ARALYDRAFT_481544 [Arabidopsis lyrata subsp. lyrata]
CL4584.Contig2_NAU-LB	1177	23	2	4.73806	0.32673	-3.85812	Down	6.76168e-07	3.93216e-06	K13422|1|6e-127|452|aly:ARALYDRAFT_890840|transcription factor MYC2	GO:0043231//intracellular membrane-bounded organelle	GO:0003676//nucleic acid binding;GO:0001071//nucleic acid binding transcription factor activity	GO:0009725//response to hormone stimulus;GO:0009813//flavonoid biosynthetic process;GO:0009414//response to water deprivation;GO:0009743//response to carbohydrate stimulus;GO:0006355//regulation of transcription, DNA-dependent;GO:0034599//cellular response to oxidative stress;GO:0007165//signal transduction;GO:0002213//defense response to insect	gi|151383081|gb|ABS11038.1|/3.01487e-133/MYC [Brassica oleracea var. gemmifera]
CL8116.Contig1_NAU-LB	1883	56	5	7.21086	0.510571	-3.81999	Down	4.77822e-15	5.4097e-14	K14500|1|0.0|944|ath:AT5G46570|BR-signaling kinase [EC:2.7.11.1]	GO:0016020//membrane	GO:0004871//signal transducer activity;GO:0004672//protein kinase activity;GO:0032559	GO:0006464//cellular protein modification process;GO:0043401//steroid hormone mediated signaling pathway	gi|15237465|ref|NP_199469.1|/0/BR-signaling kinase 2 [Arabidopsis thaliana]
CL1839.Contig1_NAU-LB	1320	22	2	4.04109	0.291335	-3.79399	Down	1.41493e-06	7.90416e-06	K14491|1|3e-11|68.2|mtr:MTR_2g034960|two-component response regulator ARR-B family	-	GO:0003676//nucleic acid binding	GO:0006351//transcription, DNA-dependent	gi|145337339|ref|NP_177117.2|/3.1944e-126/transcription factor [Arabidopsis thaliana]
CL9464.Contig1_NAU-LB	1381	32	3	5.61831	0.417699	-3.7496	Down	5.40468e-09	3.91607e-08	K14491|1|3e-10|65.1|rcu:RCOM_0700880|two-component response regulator ARR-B family	-	-	-	gi|18402692|ref|NP_564549.1|/1.55217e-78/myb family transcription factor [Arabidopsis thaliana]
CL4266.Contig1_NAU-LB	1812	136	13	18.1983	1.3795	-3.72159	Down	5.77268e-34	1.37136e-32	K14494|1|6e-39|160|aly:ARALYDRAFT_477591|DELLA protein	GO:0043231//intracellular membrane-bounded organelle	GO:0003677//DNA binding;GO:0001071//nucleic acid binding transcription factor activity	GO:0003002//regionalization;GO:0019222//regulation of metabolic process;GO:0055080//cation homeostasis;GO:0048827//phyllome development;GO:0010467//gene expression;GO:0051301//cell division	gi|297802188|ref|XP_002868978.1|/0/hypothetical protein ARALYDRAFT_912572 [Arabidopsis lyrata subsp. lyrata]
Unigene10891_NAU-LB	953	31	3	7.88712	0.605291	-3.7038	Down	1.12258e-08	7.89414e-08	K13416|1|5e-62|236|rcu:RCOM_1534760|brassinosteroid insensitive 1-associated receptor kinase 1 [EC:2.7.10.1 2.7.11.1];K05658|4|6e-61|232|vvi:100262734|ATP-binding cassette, subfamily B (MDR/TAP), member 1;K13418|5|6e-61|232|pop:POPTR_913861|somatic embryogenesis receptor kinase 1 [EC:2.7.10.1 2.7.11.1]	GO:0016020//membrane	GO:0030246//carbohydrate binding;GO:0004672//protein kinase activity;GO:0032559	GO:0006464//cellular protein modification process	gi|297820064|ref|XP_002877915.1|/1.78085e-175/lectin protein kinase family protein [Arabidopsis lyrata subsp. lyrata]
Unigene13179_NAU-LB	905	152	15	40.7234	3.18698	-3.6756	Down	2.03066e-37	5.2479e-36	K14484|1|2e-79|293|ath:AT1G04240|auxin-responsive protein IAA	GO:0043231//intracellular membrane-bounded organelle	GO:0003676//nucleic acid binding;GO:0001071//nucleic acid binding transcription factor activity;GO:0005515//protein binding	GO:0009755//hormone-mediated signaling pathway;GO:0006412//translation	gi|304308415|gb|ADL70520.1|/5.07972e-92/indole-3-acetic acid inducible 4 [Arabidopsis thaliana]
gi|332779024|gb|FY438383.1|FY438383	854	20	2	5.67834	0.450307	-3.65649	Down	6.13656e-06	3.16678e-05	K14485|1|4e-135|478|ath:AT3G62980|transport inhibitor response 1	GO:0031461//cullin-RING ubiquitin ligase complex	GO:0042562//hormone binding;GO:0043178//alcohol binding;GO:0019787//small conjugating protein ligase activity	GO:0010102//lateral root morphogenesis;GO:0048437//floral organ development;GO:0009267//cellular response to starvation;GO:0032446//protein modification by small protein conjugation;GO:0019941//modification-dependent protein catabolic process;GO:0009755//hormone-mediated signaling pathway;GO:0009555//pollen development;GO:0009607//response to biotic stimulus	gi|18412567|ref|NP_567135.1|/4.89954e-134/protein TRANSPORT INHIBITOR RESPONSE 1 [Arabidopsis thaliana]
CL1839.Contig2_NAU-LB	1110	20	2	4.36874	0.346452	-3.65649	Down	6.13656e-06	3.16179e-05	K14491|1|2e-11|68.2|mtr:MTR_2g034960|two-component response regulator ARR-B family	-	-	GO:0006351//transcription, DNA-dependent	gi|145337339|ref|NP_177117.2|/1.09414e-121/transcription factor [Arabidopsis thaliana]
Unigene17539_NAU-LB	2009	60	6	7.24137	0.574258	-3.65649	Down	1.58674e-15	1.84376e-14	K14494|1|1e-52|206|aly:ARALYDRAFT_477591|DELLA protein	-	GO:0005488//binding	GO:0006351//transcription, DNA-dependent	gi|312281665|dbj|BAJ33698.1|/0/unnamed protein product [Thellungiella halophila]
CL3852.Contig1_NAU-LB	2182	207	21	23.002	1.85055	-3.63573	Down	5.68582e-50	1.94146e-48	K14509|1|0.0|1134|ath:AT2G40940|ethylene receptor [EC:2.7.13.-]	GO:0043231//intracellular membrane-bounded organelle	GO:0004673//protein histidine kinase activity;GO:0004871//signal transducer activity;GO:0072328;GO:0032559	GO:0006468//protein phosphorylation;GO:0009873//ethylene mediated signaling pathway	gi|2896031|gb|AAC31157.1|/0/ethylene response sensor [Brassica oleracea]
CL9974.Contig3_NAU-LB	2045	194	20	23.0016	1.8805	-3.61255	Down	1.10673e-46	3.54389e-45	K04733|1|6e-71|267|smo:SELMODRAFT_159261|interleukin-1 receptor-associated kinase 4 [EC:2.7.11.1];K13416|4|4e-63|241|ath:AT4G33430|brassinosteroid insensitive 1-associated receptor kinase 1 [EC:2.7.10.1 2.7.11.1];K13430|5|1e-62|239|ath:AT5G13160|serine/threonine-protein kinase PBS1 [EC:2.7.11.1]	GO:0016020//membrane	GO:0004672//protein kinase activity;GO:0032559	GO:0006464//cellular protein modification process	gi|297853362|ref|XP_002894562.1|/0/leucine-rich repeat family protein [Arabidopsis lyrata subsp. lyrata]
gnl|UG|Rsa#S58501868	1375	29	3	5.11381	0.419522	-3.60758	Down	4.80662e-08	3.1617e-07	K13422|1|7e-13|73.6|rcu:RCOM_0864470|transcription factor MYC2	GO:0043231//intracellular membrane-bounded organelle	GO:0003676//nucleic acid binding;GO:0001071//nucleic acid binding transcription factor activity	GO:0010440//stomatal lineage progression;GO:0006355//regulation of transcription, DNA-dependent;GO:0009409//response to cold	gi|324983869|gb|ADY68771.1|/1.06957e-180/inducer of CBF expression 1 protein [Raphanus sativus]
Unigene18417_NAU-LB	1366	183	19	32.4825	2.67448	-3.60233	Down	5.10876e-44	1.55271e-42	K14498|1|0.0|636|aly:ARALYDRAFT_920030|serine/threonine-protein kinase SRK2 [EC:2.7.11.1]	GO:0043231//intracellular membrane-bounded organelle;GO:0044444//cytoplasmic part	GO:0004672//protein kinase activity;GO:0032559	GO:0009845//seed germination;GO:0006796//phosphate-containing compound metabolic process;GO:0006970//response to osmotic stress;GO:0009738//abscisic acid mediated signaling pathway;GO:0006464//cellular protein modification process	gi|312282175|dbj|BAJ33953.1|/0/unnamed protein product [Thellungiella halophila]
CL8003.Contig1_NAU-LB	1136	178	19	37.9919	3.21597	-3.56237	Down	1.84178e-42	5.38572e-41	K14497|1|9e-19|92.8|aly:ARALYDRAFT_492207|protein phosphatase 2C [EC:3.1.3.16]	-	GO:0016791//phosphatase activity	-	gi|75191032|sp|Q9M9C6.1|P2C15_ARATH/2.41452e-164/RecName: Full=Probable protein phosphatase 2C 15; Short=AtPP2C15
CL1744.Contig2_NAU-LB	2132	27	3	3.07062	0.270564	-3.50449	Down	2.03534e-07	1.25393e-06	K13420|1|4e-48|191|sbi:SORBI_06g028760|LRR receptor-like serine/threonine-protein kinase FLS2 [EC:2.7.11.1];K13415|4|5e-48|191|pop:POPTR_650846|protein brassinosteroid insensitive 1 [EC:2.7.10.1 2.7.11.1]	GO:0031224//intrinsic to membrane;GO:0044444//cytoplasmic part	GO:0004672//protein kinase activity;GO:0032559	GO:0006464//cellular protein modification process;GO:0007167//enzyme linked receptor protein signaling pathway	gi|297807033|ref|XP_002871400.1|/0/hypothetical protein ARALYDRAFT_487827 [Arabidopsis lyrata subsp. lyrata]
gi|332788619|gb|FY441311.1|FY441311	877	18	2	4.97648	0.438497	-3.50449	Down	2.6226e-05	0.000123549	K13415|1|2e-30|131|pop:POPTR_562744|protein brassinosteroid insensitive 1 [EC:2.7.10.1 2.7.11.1]	GO:0009536//plastid;GO:0016020//membrane	GO:0005488//binding;GO:0004872//receptor activity;GO:0016740//transferase activity	GO:0006950//response to stress	gi|15238872|ref|NP_200200.1|/3.89871e-134/phytosulfokine receptor 2 [Arabidopsis thaliana]
Unigene12534_NAU-LB	1194	27	3	5.48288	0.483118	-3.50449	Down	2.03534e-07	1.25435e-06	K14431|1|2e-133|473|ath:AT5G06960|transcription factor TGA	GO:0009536//plastid	GO:0001071//nucleic acid binding transcription factor activity;GO:0003677//DNA binding;GO:0005515//protein binding	GO:0009627//systemic acquired resistance;GO:0042221//response to chemical stimulus;GO:0007165//signal transduction;GO:0006351//transcription, DNA-dependent	gi|15240217|ref|NP_196313.1|/2.60039e-132/transcription factor TGA5 [Arabidopsis thaliana]
gi|313133893|gb|HS107002.1|HS107002	734	18	2	5.94601	0.523926	-3.50449	Down	2.6226e-05	0.000123402	K03875|1|5e-10|62.8|ath:AT1G77000|F-box and leucine-rich repeat protein 1 (S-phase kinase-associated protein 2);K14515|3|3e-09|60.1|aly:ARALYDRAFT_489386|EIN3-binding F-box protein;K10268|4|3e-09|60.1|smo:SELMODRAFT_410553|F-box and leucine-rich repeat protein 2/20	GO:0043231//intracellular membrane-bounded organelle	GO:0003824//catalytic activity	GO:0019941//modification-dependent protein catabolic process	gi|18398283|ref|NP_565400.1|/1.17846e-119/F-box/LRR-repeat protein 10 [Arabidopsis thaliana]
CL5388.Contig2_NAU-LB	3996	472	53	28.6395	2.55027	-3.48929	Down	5.2626e-108	3.8042e-106	K13415|1|6e-49|195|vvi:100252647|protein brassinosteroid insensitive 1 [EC:2.7.10.1 2.7.11.1]	GO:0044464//cell part	GO:0016491//oxidoreductase activity;GO:0004672//protein kinase activity;GO:0032559	GO:0006464//cellular protein modification process;GO:0007167//enzyme linked receptor protein signaling pathway	gi|18396660|ref|NP_566213.1|/0/leucine-rich repeat protein kinase-like protein [Arabidopsis thaliana]
Unigene6781_NAU-LB	502	53	6	25.5989	2.29818	-3.47752	Down	2.42928e-13	2.46876e-12	K14510|1|2e-15|79.7|ath:AT5G03730|serine/threonine-protein kinase CTR1 [EC:2.7.11.1]	GO:0031090//organelle membrane	GO:0004672//protein kinase activity;GO:0005488//binding	GO:0017145//stem cell division;GO:0009756//carbohydrate mediated signaling;GO:0009873//ethylene mediated signaling pathway;GO:0034285;GO:0010039//response to iron ion;GO:0048506;GO:0009746;GO:0048528//post-embryonic root development;GO:0009685//gibberellin metabolic process	gi|312282349|dbj|BAJ34040.1|/2.16675e-14/unnamed protein product [Thellungiella halophila]
gnl|UG|Rsa#S41997796	838	17	2	4.91875	0.458904	-3.42203	Down	5.3872e-05	0.000240692	K14484|1|1e-98|357|ath:AT3G15540|auxin-responsive protein IAA	GO:0043231//intracellular membrane-bounded organelle	GO:0001071//nucleic acid binding transcription factor activity;GO:0005515//protein binding	GO:0009755//hormone-mediated signaling pathway;GO:0003006//developmental process involved in reproduction;GO:0009606//tropism	gi|15232612|ref|NP_188173.1|/1.22134e-97/auxin-responsive protein IAA19 [Arabidopsis thaliana]
gi|161577430|gb|EY948831.1|EY948831	633	17	2	6.5117	0.607523	-3.42203	Down	5.3872e-05	0.000240576	K14498|1|9e-55|211|aly:ARALYDRAFT_491280|serine/threonine-protein kinase SRK2 [EC:2.7.11.1]	GO:0043231//intracellular membrane-bounded organelle;GO:0044444//cytoplasmic part	GO:0004674//protein serine/threonine kinase activity;GO:0032559;GO:0019902//phosphatase binding	GO:0048827//phyllome development;GO:0009755//hormone-mediated signaling pathway;GO:0005984//disaccharide metabolic process;GO:0032412//regulation of ion transmembrane transporter activity;GO:0010118//stomatal movement;GO:0006796//phosphate-containing compound metabolic process;GO:0006633//fatty acid biosynthetic process;GO:0006970//response to osmotic stress;GO:0006464//cellular protein modificat…	gi|350610869|pdb|3ZUU|A/1.1065e-53/Chain A, The Structure Of Ost1 (D160a, S175d) Kinase In Complex With Gold
Unigene5160_NAU-LB	820	206	25	60.912	5.86222	-3.37721	Down	1.0684e-46	3.4251e-45	K14489|1|8e-18|89.0|vvi:100263145|arabidopsis histidine kinase 2/3/4 (cytokinin receptor) [EC:2.7.13.3]	GO:0031225//anchored to membrane	GO:0043167//ion binding;GO:0008422//beta-glucosidase activity	GO:0044238//primary metabolic process	gi|297817768|ref|XP_002876767.1|/2.44869e-95/hypothetical protein ARALYDRAFT_484077 [Arabidopsis lyrata subsp. lyrata]
Unigene7051_NAU-LB	1169	41	5	8.50391	0.822416	-3.37019	Down	2.39558e-10	1.95318e-09	K01090|1|2e-17|88.2|sbi:SORBI_01g038410|protein phosphatase [EC:3.1.3.16];K14497|2|8e-15|79.7|rcu:RCOM_1579770|protein phosphatase 2C [EC:3.1.3.16]	GO:0043234//protein complex	GO:0004721//phosphoprotein phosphatase activity;GO:0043169//cation binding	GO:0006464//cellular protein modification process	gi|75249980|sp|Q94CL8.1|P2C48_ARATH/2.35085e-146/RecName: Full=Probable protein phosphatase 2C 48; Short=AtPP2C48; AltName: Full=Protein phosphatase 2C 6
Unigene24077_NAU-LB	1163	41	5	8.54778	0.826659	-3.37019	Down	2.39558e-10	1.95232e-09	K13416|1|2e-14|78.2|ath:AT4G33430|brassinosteroid insensitive 1-associated receptor kinase 1 [EC:2.7.10.1 2.7.11.1];K04733|3|5e-14|77.0|smo:SELMODRAFT_159261|interleukin-1 receptor-associated kinase 4 [EC:2.7.11.1];K13418|4|9e-14|76.3|vvi:100247683|somatic embryogenesis receptor kinase 1 [EC:2.7.10.1 2.7.11.1]	GO:0016020//membrane	GO:0004672//protein kinase activity;GO:0000166//nucleotide binding	-	gi|15220862|ref|NP_178202.1|/1.12664e-124/protein kinase-like protein [Arabidopsis thaliana]
CL8941.Contig1_NAU-LB	1788	219	27	29.6979	2.90357	-3.35446	Down	3.00392e-49	1.01326e-47	K10576|1|4e-64|244|vvi:100250088|ubiquitin-conjugating enzyme E2 H [EC:6.3.2.19];K13415|2|2e-59|228|ath:AT4G39400|protein brassinosteroid insensitive 1 [EC:2.7.10.1 2.7.11.1]	GO:0005618//cell wall;GO:0031224//intrinsic to membrane	GO:0016301//kinase activity;GO:0032559	GO:0006464//cellular protein modification process;GO:0007167//enzyme linked receptor protein signaling pathway	gi|75333601|sp|Q9C9Y8.1|Y3868_ARATH/0/RecName: Full=Probable inactive receptor kinase At3g08680; Flags: Precursor
CL1968.Contig1_NAU-LB	2187	217	27	24.058	2.37384	-3.34123	Down	1.21883e-48	4.06685e-47	K10576|1|1e-70|266|vvi:100250088|ubiquitin-conjugating enzyme E2 H [EC:6.3.2.19];K13416|2|2e-57|222|aly:ARALYDRAFT_491347|brassinosteroid insensitive 1-associated receptor kinase 1 [EC:2.7.10.1 2.7.11.1];K13417|4|9e-54|210|aly:ARALYDRAFT_899604|somatic embryogenesis receptor kinase 4 [EC:2.7.10.1 2.7.11.1]	GO:0031224//intrinsic to membrane	GO:0016301//kinase activity;GO:0032559	GO:0006464//cellular protein modification process;GO:0007167//enzyme linked receptor protein signaling pathway	gi|186701215|gb|ACC91242.1|/0/leucine-rich repeat transmembrane protein kinase [Arabidopsis halleri]
Unigene14387_NAU-LB	434	16	2	8.93881	0.886087	-3.33456	Down	0.000110129	0.00046987	K04733|1|2e-07|52.8|pop:POPTR_878434|interleukin-1 receptor-associated kinase 4 [EC:2.7.11.1];K13415|3|4e-07|51.6|sbi:SORBI_03g032990|protein brassinosteroid insensitive 1 [EC:2.7.10.1 2.7.11.1]	GO:0031224//intrinsic to membrane;GO:0031410//cytoplasmic vesicle	GO:0004871//signal transducer activity;GO:0016628//oxidoreductase activity, acting on the CH-CH group of donors, NAD or NADP as acceptor;GO:0004713//protein tyrosine kinase activity;GO:0032559	GO:0007167//enzyme linked receptor protein signaling pathway;GO:0006464//cellular protein modification process	gi|297806023|ref|XP_002870895.1|/5.21884e-23/hypothetical protein ARALYDRAFT_486880 [Arabidopsis lyrata subsp. lyrata]
gi|332777932|gb|FY442339.1|FY442339	845	16	2	4.59106	0.455103	-3.33456	Down	0.000110129	0.000469942	K00924|1|6e-22|102|aly:ARALYDRAFT_476729|[EC:2.7.1.-];K13415|3|2e-20|97.8|aly:ARALYDRAFT_912402|protein brassinosteroid insensitive 1 [EC:2.7.10.1 2.7.11.1];K08286|4|4e-20|96.7|aly:ARALYDRAFT_491919|protein-serine/threonine kinase [EC:2.7.11.-]	GO:0005618//cell wall;GO:0031225//anchored to membrane	GO:0016301//kinase activity;GO:0032559	GO:0009725//response to hormone stimulus;GO:0007167//enzyme linked receptor protein signaling pathway;GO:0009608//response to symbiont;GO:0006464//cellular protein modification process	gi|297828748|ref|XP_002882256.1|/1.72608e-99/hypothetical protein ARALYDRAFT_896266 [Arabidopsis lyrata subsp. lyrata]
CL9935.Contig2_NAU-LB	1010	16	2	3.84103	0.380754	-3.33456	Down	0.000110129	0.000469978	K13422|1|1e-16|85.5|rcu:RCOM_0864470|transcription factor MYC2	GO:0043231//intracellular membrane-bounded organelle	GO:0001071//nucleic acid binding transcription factor activity	GO:0006351//transcription, DNA-dependent	gi|297793235|ref|XP_002864502.1|/2.20433e-110/basic helix-loop-helix family protein [Arabidopsis lyrata subsp. lyrata]
Unigene13661_NAU-LB	529	32	4	14.6671	1.45392	-3.33456	Down	2.8576e-08	1.93674e-07	K14486|1|8e-27|117|rcu:RCOM_0496620|auxin response factor	GO:0043231//intracellular membrane-bounded organelle	GO:0003676//nucleic acid binding;GO:0001071//nucleic acid binding transcription factor activity;GO:0005515//protein binding	GO:0009755//hormone-mediated signaling pathway;GO:0009791//post-embryonic development;GO:0006351//transcription, DNA-dependent;GO:0001708//cell fate specification	gi|379323198|gb|AFD01298.1|/9.47128e-78/auxin response factor 4 [Brassica rapa subsp. pekinensis]
CL2873.Contig1_NAU-LB	1343	16	2	2.88864	0.286345	-3.33456	Down	0.000110129	0.00046915	K14486|1|8e-161|565|ath:AT2G33860|auxin response factor	-	GO:0003676//nucleic acid binding;GO:0001071//nucleic acid binding transcription factor activity	GO:0009725//response to hormone stimulus;GO:0042445//hormone metabolic process;GO:0009791//post-embryonic development;GO:0006351//transcription, DNA-dependent;GO:0001708//cell fate specification	gi|379323194|gb|AFD01296.1|/7.72676e-160/auxin response factor 3-1 [Brassica rapa subsp. pekinensis]
CL1424.Contig1_NAU-LB	1435	108	14	18.2483	1.87591	-3.2821	Down	1.45364e-24	2.54029e-23	K01090|1|6e-92|336|sbi:SORBI_01g038410|protein phosphatase [EC:3.1.3.16];K14497|2|7e-40|163|zma:100381666|protein phosphatase 2C [EC:3.1.3.16]	-	GO:0004721//phosphoprotein phosphatase activity	-	gi|312282313|dbj|BAJ34022.1|/3.20645e-151/unnamed protein product [Thellungiella halophila]
Unigene6175_NAU-LB	508	15	2	7.15941	0.757011	-3.24145	Down	0.000223936	0.000903956	K14491|1|6e-49|191|aly:ARALYDRAFT_915160|two-component response regulator ARR-B family	GO:0043231//intracellular membrane-bounded organelle	GO:0016772//transferase activity, transferring phosphorus-containing groups;GO:0003676//nucleic acid binding;GO:0004871//signal transducer activity;GO:0001071//nucleic acid binding transcription factor activity	GO:0010118//stomatal movement;GO:0000160//two-component signal transduction system (phosphorelay);GO:0048364//root development;GO:0031323//regulation of cellular metabolic process;GO:0006796//phosphate-containing compound metabolic process;GO:0015995//chlorophyll biosynthetic process;GO:0009755//hormone-mediated signaling pathway;GO:0006351//transcription, DNA-dependent;GO:0010260//organ senescen…	gi|297804596|ref|XP_002870182.1|/6.90785e-48/hypothetical protein ARALYDRAFT_915160 [Arabidopsis lyrata subsp. lyrata]
gi|154097151|gb|EV530124.1|EV530124	799	15	2	4.55191	0.481304	-3.24145	Down	0.000223936	0.000905139	K13422|1|2e-24|110|pop:POPTR_676550|transcription factor MYC2	GO:0043231//intracellular membrane-bounded organelle	GO:0001071//nucleic acid binding transcription factor activity	GO:0009725//response to hormone stimulus;GO:0006351//transcription, DNA-dependent;GO:0006950//response to stress	gi|18407096|ref|NP_566078.1|/8.76814e-58/transcription factor ABA-INDUCIBLE bHLH-TYPE [Arabidopsis thaliana]
gnl|UG|Rsa#S42022271	740	30	4	9.82967	1.03936	-3.24145	Down	1.16518e-07	7.38978e-07	K14488|1|4e-25|112|aly:ARALYDRAFT_912335|SAUR family protein	-	-	GO:0009725//response to hormone stimulus	gi|297797870|ref|XP_002866819.1|/5.52761e-24/SAUR_AC1 [Arabidopsis lyrata subsp. lyrata]
CL6997.Contig1_NAU-LB	2149	15	2	1.6924	0.178949	-3.24145	Down	0.000223936	0.000902122	K14510|1|5e-25|114|sbi:SORBI_02g011690|serine/threonine-protein kinase CTR1 [EC:2.7.11.1];K04424|2|2e-24|112|ath:AT5G11850|sterile alpha motif and leucine zipper containing kinase AZK [EC:2.7.11.25]	-	GO:0004672//protein kinase activity;GO:0032559	GO:0006464//cellular protein modification process	gi|297793387|ref|XP_002864578.1|/0/kinase family protein [Arabidopsis lyrata subsp. lyrata]
gi|332783959|gb|FY434095.1|FY434095	846	119	16	34.1056	3.63652	-3.22938	Down	1.55867e-26	2.94411e-25	K14492|1|1e-67|254|aly:ARALYDRAFT_888316|two-component response regulator ARR-A family	GO:0043231//intracellular membrane-bounded organelle	GO:0016772//transferase activity, transferring phosphorus-containing groups;GO:0005488//binding;GO:0004871//signal transducer activity	GO:0006796//phosphate-containing compound metabolic process;GO:0007623//circadian rhythm;GO:0009755//hormone-mediated signaling pathway;GO:0006351//transcription, DNA-dependent;GO:0003006//developmental process involved in reproduction;GO:0010017//red or far-red light signaling pathway	gi|297849384|ref|XP_002892573.1|/1.47484e-66/hypothetical protein ARALYDRAFT_888316 [Arabidopsis lyrata subsp. lyrata]
Unigene11946_NAU-LB	1255	184	25	35.5487	3.8303	-3.21427	Down	4.82392e-40	1.33811e-38	K10576|1|2e-23|108|vvi:100250088|ubiquitin-conjugating enzyme E2 H [EC:6.3.2.19];K13418|2|2e-18|91.7|rcu:RCOM_0186340|somatic embryogenesis receptor kinase 1 [EC:2.7.10.1 2.7.11.1];K13416|5|1e-17|89.0|rcu:RCOM_1534760|brassinosteroid insensitive 1-associated receptor kinase 1 [EC:2.7.10.1 2.7.11.1]	GO:0016020//membrane	GO:0016772//transferase activity, transferring phosphorus-containing groups;GO:0000166//nucleotide binding	GO:0009987//cellular process	gi|186701215|gb|ACC91242.1|/6.69425e-110/leucine-rich repeat transmembrane protein kinase [Arabidopsis halleri]
CL4912.Contig1_NAU-LB	1317	22	3	4.05029	0.437997	-3.20903	Down	7.07874e-06	3.62206e-05	K13422|1|2e-11|68.6|gmx:100790168|transcription factor MYC2	-	GO:0001071//nucleic acid binding transcription factor activity	GO:0006351//transcription, DNA-dependent	gi|21537346|gb|AAM61687.1|/3.40502e-136/unknown [Arabidopsis thaliana]
Unigene13180_NAU-LB	1175	249	34	51.382	5.56387	-3.2071	Down	1.59313e-53	5.79583e-52	K14484|1|1e-48|192|aly:ARALYDRAFT_319024|auxin-responsive protein IAA	GO:0043231//intracellular membrane-bounded organelle	-	GO:0009725//response to hormone stimulus	gi|334184377|ref|NP_001189579.1|/7.1654e-127/auxin-responsive protein IAA8 [Arabidopsis thaliana]
CL3589.Contig1_NAU-LB	2162	57	8	6.39247	0.711493	-3.16745	Down	3.39396e-13	3.42346e-12	K14486|1|1e-160|565|sbi:SORBI_04g022830|auxin response factor	GO:0043231//intracellular membrane-bounded organelle	GO:0003676//nucleic acid binding;GO:0001071//nucleic acid binding transcription factor activity;GO:0005515//protein binding	GO:0006351//transcription, DNA-dependent;GO:0009755//hormone-mediated signaling pathway	gi|379323218|gb|AFD01308.1|/0/auxin response factor 9 [Brassica rapa subsp. pekinensis]
CL2928.Contig1_NAU-LB	1192	28	4	5.69549	0.645238	-3.14192	Down	4.68728e-07	2.75931e-06	K10151|1|2e-38|158|pop:POPTR_804326|cyclin D2;K14505|2|5e-29|127|vvi:100264093|cyclin D3, plant	GO:0043231//intracellular membrane-bounded organelle	GO:0019887//protein kinase regulator activity;GO:0005488//binding	GO:0010374//stomatal complex development;GO:0051318//G1 phase;GO:0034285	gi|4688615|emb|CAB41347.1|/5.98655e-121/D-type cyclin [Arabidopsis thaliana]
CL9830.Contig1_NAU-LB	2190	112	16	12.4	1.40479	-3.14192	Down	1.9327e-24	3.36266e-23	K13415|1|0.0|1033|aly:ARALYDRAFT_912402|protein brassinosteroid insensitive 1 [EC:2.7.10.1 2.7.11.1]	GO:0032991//macromolecular complex;GO:0016020//membrane;GO:0043231//intracellular membrane-bounded organelle	GO:0004672//protein kinase activity;GO:0046983//protein dimerization activity;GO:0042802//identical protein binding	GO:0009908//flower development;GO:0009720//detection of hormone stimulus;GO:0048827//phyllome development;GO:0048878//chemical homeostasis;GO:0009411//response to UV;GO:0010208//pollen wall assembly;GO:0043401//steroid hormone mediated signaling pathway	gi|297797926|ref|XP_002866847.1|/0/hypothetical protein ARALYDRAFT_912402 [Arabidopsis lyrata subsp. lyrata]
gi|158667067|gb|EX776958.1|EX776958	858	48	7	13.5645	1.56873	-3.11217	Down	3.80766e-11	3.31814e-10	K14494|1|4e-109|392|ath:AT1G66350|DELLA protein	GO:0043231//intracellular membrane-bounded organelle	GO:0005488//binding;GO:0001071//nucleic acid binding transcription factor activity	GO:0009845//seed germination;GO:0006972//hyperosmotic response;GO:0009740//gibberellic acid mediated signaling pathway;GO:0010467//gene expression;GO:0010162//seed dormancy process	gi|15219630|ref|NP_176809.1|/4.67522e-108/DELLA protein RGL1 [Arabidopsis thaliana]
CL6145.Contig1_NAU-LB	1372	20	3	3.53448	0.420439	-3.07153	Down	2.84312e-05	0.000132868	K14486|1|1e-32|139|pop:POPTR_589324|auxin response factor	-	GO:0005488//binding;GO:0001071//nucleic acid binding transcription factor activity	GO:0009725//response to hormone stimulus;GO:0009791//post-embryonic development;GO:0050794//regulation of cellular process;GO:0006351//transcription, DNA-dependent	gi|79318949|ref|NP_001031115.1|/1.0688e-172/auxin response factor 6 [Arabidopsis thaliana]
Unigene2411_NAU-LB	550	73	11	32.1817	3.84562	-3.06496	Down	4.73654e-16	5.68068e-15	K08332|1|1e-08|57.8|vcn:VOLCADRAFT_41528|vacuolar protein 8;K14431|2|4e-06|49.3|aly:ARALYDRAFT_311885|transcription factor TGA	-	GO:0016874//ligase activity	GO:0009743//response to carbohydrate stimulus	gi|27311825|gb|AAO00878.1|/5.54099e-55/unknown protein [Arabidopsis thaliana]
gi|332786122|gb|FY445832.1|FY445832	780	92	14	28.5985	3.4512	-3.05077	Down	8.70862e-20	1.26167e-18	K14517|1|9e-54|208|ath:AT5G47220|ethylene-responsive transcription factor 2;K09286|2|1e-53|207|ath:AT4G17500|EREBP-like factor	GO:0005634//nucleus	GO:0001071//nucleic acid binding transcription factor activity	GO:0000160//two-component signal transduction system (phosphorelay);GO:0009743//response to carbohydrate stimulus;GO:0006355//regulation of transcription, DNA-dependent;GO:0002218//activation of innate immune response	gi|89257459|gb|ABD64951.1|/1.37183e-68/ethylene responsive element binding factor, putative [Brassica oleracea]
Unigene14652_NAU-LB	1167	404	62	83.9383	10.2154	-3.03858	Down	2.0032e-81	1.0971e-79	K04371|1|2e-21|102|vvi:100254083|extracellular signal-regulated kinase 1/2 [EC:2.7.11.24];K09060|2|9e-09|59.7|bdi:100826051|plant G-box-binding factor;K14432|5|3e-08|57.8|pop:POPTR_767006|ABA responsive element binding factor	GO:0043231//intracellular membrane-bounded organelle	GO:0003677//DNA binding;GO:0001071//nucleic acid binding transcription factor activity;GO:0046983//protein dimerization activity	GO:0006351//transcription, DNA-dependent	gi|15228754|ref|NP_191801.1|/1.83944e-58/basic region/leucine zipper motif 53 protein [Arabidopsis thaliana]
CL6722.Contig2_NAU-LB	2254	599	92	64.4351	7.8482	-3.03741	Down	7.78446e-120	6.25333e-118	K14485|1|0.0|1123|ath:AT3G62980|transport inhibitor response 1	GO:0031461//cullin-RING ubiquitin ligase complex	GO:0042562//hormone binding;GO:0043178//alcohol binding;GO:0019787//small conjugating protein ligase activity	GO:0010102//lateral root morphogenesis;GO:0048437//floral organ development;GO:0009267//cellular response to starvation;GO:0032446//protein modification by small protein conjugation;GO:0019941//modification-dependent protein catabolic process;GO:0009755//hormone-mediated signaling pathway;GO:0009555//pollen development;GO:0009607//response to biotic stimulus	gi|18412567|ref|NP_567135.1|/0/protein TRANSPORT INHIBITOR RESPONSE 1 [Arabidopsis thaliana]
CL9581.Contig1_NAU-LB	492	26	4	12.8132	1.56326	-3.035	Down	1.85711e-06	1.0197e-05	K13428|1|1e-07|53.9|ath:AT5G20480|LRR receptor-like serine/threonine-protein kinase EFR [EC:2.7.11.1];K13418|2|3e-07|52.4|vvi:100247683|somatic embryogenesis receptor kinase 1 [EC:2.7.10.1 2.7.11.1];K13416|3|3e-07|52.4|rcu:RCOM_1534760|brassinosteroid insensitive 1-associated receptor kinase 1 [EC:2.7.10.1 2.7.11.1]	GO:0016020//membrane	GO:0008081//phosphoric diester hydrolase activity;GO:0004672//protein kinase activity;GO:0000166//nucleotide binding	GO:0006950//response to stress;GO:0044237//cellular metabolic process;GO:0044238//primary metabolic process	gi|15240865|ref|NP_198642.1|/1.45132e-36/protein kinase family protein [Arabidopsis thaliana]
gi|166117633|gb|FD547057.1|FD547057	807	56	9	16.8253	2.1444	-2.97199	Down	2.8057e-12	2.66518e-11	K13422|1|3e-64|243|vvi:100250607|transcription factor MYC2	GO:0043231//intracellular membrane-bounded organelle	GO:0016491//oxidoreductase activity	-	gi|312281855|dbj|BAJ33793.1|/2.37808e-79/unnamed protein product [Thellungiella halophila]
CL5680.Contig1_NAU-LB	1060	143	23	32.7099	4.17213	-2.97087	Down	3.37036e-29	6.92369e-28	K14487|1|2e-177|619|aly:ARALYDRAFT_488154|auxin responsive GH3 gene family	GO:0043231//intracellular membrane-bounded organelle	GO:0016881//acid-amino acid ligase activity	GO:0009725//response to hormone stimulus;GO:0048878//chemical homeostasis	gi|297807361|ref|XP_002871564.1|/2.47698e-176/auxin-responsive GH3 family protein [Arabidopsis lyrata subsp. lyrata]
gi|166126748|gb|FD557083.1|FD557083	562	18	3	7.76579	1.02641	-2.91952	Down	0.000111817	0.000475834	K14503|1|1e-27|120|aly:ARALYDRAFT_476647|brassinosteroid resistant 1/2	GO:0043231//intracellular membrane-bounded organelle;GO:0044444//cytoplasmic part	GO:0003676//nucleic acid binding;GO:0001071//nucleic acid binding transcription factor activity	GO:0043401//steroid hormone mediated signaling pathway;GO:0010467//gene expression	gi|312282823|dbj|BAJ34277.1|/5.11022e-27/unnamed protein product [Thellungiella halophila]
Unigene15733_NAU-LB	2275	42	7	4.47628	0.591633	-2.91952	Down	2.22704e-09	1.6716e-08	K13415|1|6e-61|234|ath:AT4G39400|protein brassinosteroid insensitive 1 [EC:2.7.10.1 2.7.11.1]	GO:0005618//cell wall;GO:0009532//plastid stroma;GO:0016020//membrane	GO:0004672//protein kinase activity;GO:0016491//oxidoreductase activity;GO:0032559	GO:0007167//enzyme linked receptor protein signaling pathway;GO:0006464//cellular protein modification process	gi|18395641|ref|NP_564228.1|/0/leucine-rich repeat protein kinase-like protein [Arabidopsis thaliana]
Unigene16724_NAU-LB	2159	226	38	25.3808	3.38429	-2.90681	Down	2.8456e-44	8.69143e-43	K13415|1|2e-72|272|pop:POPTR_562744|protein brassinosteroid insensitive 1 [EC:2.7.10.1 2.7.11.1]	GO:0043231//intracellular membrane-bounded organelle;GO:0031224//intrinsic to membrane	GO:0016301//kinase activity;GO:0032559	GO:0006464//cellular protein modification process;GO:0007167//enzyme linked receptor protein signaling pathway	gi|75097079|sp|O04567.1|Y1719_ARATH/0/RecName: Full=Probable inactive receptor kinase At1g27190; Flags: Precursor
Unigene4870_NAU-LB	763	77	13	24.469	3.27608	-2.90091	Down	5.14778e-16	6.16193e-15	K13415|1|1e-33|141|aly:ARALYDRAFT_912402|protein brassinosteroid insensitive 1 [EC:2.7.10.1 2.7.11.1]	GO:0043231//intracellular membrane-bounded organelle;GO:0044444//cytoplasmic part;GO:0016020//membrane	GO:0004672//protein kinase activity;GO:0032559	GO:0007167//enzyme linked receptor protein signaling pathway;GO:0006464//cellular protein modification process	gi|15242961|ref|NP_200623.1|/1.22855e-90/probably inactive leucine-rich repeat receptor-like protein kinase [Arabidopsis thaliana]
Unigene15976_NAU-LB	1027	35	6	8.26318	1.12335	-2.87888	Down	6.34822e-08	4.13173e-07	K13415|1|4e-17|87.0|vvi:100252647|protein brassinosteroid insensitive 1 [EC:2.7.10.1 2.7.11.1];K13420|4|2e-16|84.7|osa:4337016|LRR receptor-like serine/threonine-protein kinase FLS2 [EC:2.7.11.1]	-	GO:0004672//protein kinase activity;GO:0032559	GO:0006464//cellular protein modification process;GO:0003006//developmental process involved in reproduction;GO:0007167//enzyme linked receptor protein signaling pathway	gi|15242504|ref|NP_199392.1|/1.78381e-131/leucine-rich repeat protein kinase-like protein [Arabidopsis thaliana]
Unigene11102_NAU-LB	779	87	15	27.0789	3.70246	-2.87062	Down	9.80324e-18	1.28648e-16	K13416|1|2e-10|64.7|ath:AT4G33430|brassinosteroid insensitive 1-associated receptor kinase 1 [EC:2.7.10.1 2.7.11.1];K13418|2|3e-10|63.5|aly:ARALYDRAFT_895025|somatic embryogenesis receptor kinase 1 [EC:2.7.10.1 2.7.11.1]	-	GO:0004672//protein kinase activity;GO:0032559	GO:0006464//cellular protein modification process	gi|15225518|ref|NP_182083.1|/9.09561e-105/protein kinase-like protein [Arabidopsis thaliana]
gi|158648874|gb|EX758765.1|EX758765	782	23	4	7.13133	0.983534	-2.85812	Down	1.41683e-05	6.95023e-05	K14497|1|3e-06|50.4|vvi:100258395|protein phosphatase 2C [EC:3.1.3.16];K04345|2|4e-06|50.1|aly:ARALYDRAFT_480465|protein kinase A [EC:2.7.11.11]	GO:0016020//membrane	GO:0004721//phosphoprotein phosphatase activity	-	gi|75151368|sp|Q8GY60.1|P2C52_ARATH/1.80056e-76/RecName: Full=Probable protein phosphatase 2C 52; Short=AtPP2C52
gnl|UG|Rsa#S42575581	767	34	6	10.7481	1.50415	-2.83706	Down	1.23503e-07	7.80251e-07	K04733|1|2e-34|144|aly:ARALYDRAFT_916421|interleukin-1 receptor-associated kinase 4 [EC:2.7.11.1];K13415|2|1e-33|141|pop:POPTR_650846|protein brassinosteroid insensitive 1 [EC:2.7.10.1 2.7.11.1]	GO:0043231//intracellular membrane-bounded organelle;GO:0016020//membrane	GO:0004674//protein serine/threonine kinase activity;GO:0030246//carbohydrate binding;GO:0032559	GO:0006468//protein phosphorylation;GO:0009651//response to salt stress;GO:0007044//cell-substrate junction assembly;GO:0009723//response to ethylene stimulus	gi|297819038|ref|XP_002877402.1|/1.9717e-96/lectin protein kinase family protein [Arabidopsis lyrata subsp. lyrata]
Unigene4445_NAU-LB	2038	490	87	58.2963	8.20826	-2.82826	Down	2.21128e-91	1.36127e-89	K13418|1|1e-46|186|aly:ARALYDRAFT_895025|somatic embryogenesis receptor kinase 1 [EC:2.7.10.1 2.7.11.1];K13416|3|3e-46|185|ath:AT4G33430|brassinosteroid insensitive 1-associated receptor kinase 1 [EC:2.7.10.1 2.7.11.1]	GO:0016020//membrane	GO:0004672//protein kinase activity;GO:0032559	GO:0006464//cellular protein modification process	gi|297847742|ref|XP_002891752.1|/8.76484e-140/leucine-rich repeat family protein [Arabidopsis lyrata subsp. lyrata]
CL8587.Contig1_NAU-LB	910	152	27	40.4997	5.70504	-2.8276	Down	1.88141e-29	3.89083e-28	K14487|1|1e-108|390|ath:AT5G13320|auxin responsive GH3 gene family	GO:0043231//intracellular membrane-bounded organelle	GO:0016881//acid-amino acid ligase activity	GO:0002831;GO:0009725//response to hormone stimulus;GO:0009626//plant-type hypersensitive response;GO:0042742//defense response to bacterium;GO:0032787//monocarboxylic acid metabolic process;GO:0048878//chemical homeostasis;GO:0007165//signal transduction;GO:0009581//detection of external stimulus	gi|390981208|pdb|4EWV|A/1.48776e-107/Chain A, Crystal Structure Of Gh3.12 In Complex With Ampcpp
Unigene4871_NAU-LB	407	45	8	26.8082	3.77948	-2.82642	Down	1.13065e-09	8.68119e-09	K00924|1|2e-09|58.9|ath:AT1G28440|[EC:2.7.1.-];K13416|2|5e-09|57.8|ath:AT4G33430|brassinosteroid insensitive 1-associated receptor kinase 1 [EC:2.7.10.1 2.7.11.1];K08286|3|5e-09|57.8|ath:AT4G28490|protein-serine/threonine kinase [EC:2.7.11.-]	GO:0043231//intracellular membrane-bounded organelle;GO:0016020//membrane	GO:0004672//protein kinase activity;GO:0016787//hydrolase activity;GO:0032559	GO:0006464//cellular protein modification process;GO:0007167//enzyme linked receptor protein signaling pathway	gi|15242961|ref|NP_200623.1|/1.73137e-34/probably inactive leucine-rich repeat receptor-like protein kinase [Arabidopsis thaliana]
CL134.Contig2_NAU-LB	1140	191	34	40.6236	5.73469	-2.82453	Down	1.4204e-36	3.61367e-35	K10576|1|1e-54|212|vvi:100250088|ubiquitin-conjugating enzyme E2 H [EC:6.3.2.19];K04733|2|4e-46|183|smo:SELMODRAFT_159261|interleukin-1 receptor-associated kinase 4 [EC:2.7.11.1];K13415|3|1e-45|182|osa:4324691|protein brassinosteroid insensitive 1 [EC:2.7.10.1 2.7.11.1]	GO:0031224//intrinsic to membrane	GO:0004871//signal transducer activity;GO:0004672//protein kinase activity;GO:0016628//oxidoreductase activity, acting on the CH-CH group of donors, NAD or NADP as acceptor;GO:0032559	GO:0006464//cellular protein modification process;GO:0007167//enzyme linked receptor protein signaling pathway	gi|75219509|sp|O48788.1|Y2267_ARATH/4.57909e-171/RecName: Full=Probable inactive receptor kinase At2g26730; Flags: Precursor
CL2124.Contig2_NAU-LB	998	67	12	16.2777	2.31199	-2.81569	Down	1.02088e-13	1.06413e-12	K09286|1|1e-81|301|ath:AT4G17500|EREBP-like factor;K14517|2|1e-52|204|ath:AT5G47220|ethylene-responsive transcription factor 2	GO:0005635//nuclear envelope	GO:0001071//nucleic acid binding transcription factor activity	GO:0000160//two-component signal transduction system (phosphorelay);GO:0009743//response to carbohydrate stimulus;GO:0006355//regulation of transcription, DNA-dependent;GO:0002218//activation of innate immune response	gi|3434967|dbj|BAA32418.1|/1.78556e-80/ethylene responsive element binding factor 1 [Arabidopsis thaliana]
CL4596.Contig2_NAU-LB	1378	22	4	3.871	0.558145	-2.79399	Down	2.7611e-05	0.000129317	K01090|1|7e-56|216|sbi:SORBI_01g038410|protein phosphatase [EC:3.1.3.16];K14497|2|2e-36|151|rcu:RCOM_1579770|protein phosphatase 2C [EC:3.1.3.16]	-	GO:0004721//phosphoprotein phosphatase activity	-	gi|297838531|ref|XP_002887147.1|/2.68138e-139/hypothetical protein ARALYDRAFT_339024 [Arabidopsis lyrata subsp. lyrata]
Unigene7977_NAU-LB	894	38	7	10.3061	1.50556	-2.77514	Down	3.16192e-08	2.13026e-07	K13416|1|4e-25|113|vvi:100253855|brassinosteroid insensitive 1-associated receptor kinase 1 [EC:2.7.10.1 2.7.11.1];K13418|2|2e-24|110|vvi:100247683|somatic embryogenesis receptor kinase 1 [EC:2.7.10.1 2.7.11.1]	GO:0016020//membrane	GO:0004672//protein kinase activity;GO:0000166//nucleotide binding	-	gi|264664527|sp|C0LGT1.1|Y5129_ARATH/4.09453e-86/RecName: Full=Probable LRR receptor-like serine/threonine-protein kinase At5g10290; Flags: Precursor
CL1075.Contig23_NAU-LB	289	38	7	31.8812	4.65732	-2.77514	Down	3.16192e-08	2.12897e-07	K13416|1|4e-13|70.9|ath:AT4G33430|brassinosteroid insensitive 1-associated receptor kinase 1 [EC:2.7.10.1 2.7.11.1];K13418|4|2e-12|68.9|aly:ARALYDRAFT_895025|somatic embryogenesis receptor kinase 1 [EC:2.7.10.1 2.7.11.1]	GO:0044464//cell part	GO:0016491//oxidoreductase activity;GO:0004674//protein serine/threonine kinase activity;GO:0032559	GO:0006464//cellular protein modification process	gi|12321407|gb|AAG50772.1|AC079288_1/3.36159e-38/receptor-like serine/threonine kinase (RFK1), putative [Arabidopsis thaliana]
Unigene22461_NAU-LB	1203	37	7	7.45737	1.11884	-2.73666	Down	6.08484e-08	3.9724e-07	K13416|1|1e-63|241|rcu:RCOM_1534760|brassinosteroid insensitive 1-associated receptor kinase 1 [EC:2.7.10.1 2.7.11.1];K13418|4|3e-61|234|vvi:100247683|somatic embryogenesis receptor kinase 1 [EC:2.7.10.1 2.7.11.1]	GO:0016020//membrane	GO:0030246//carbohydrate binding;GO:0004672//protein kinase activity;GO:0032559	GO:0006464//cellular protein modification process	gi|15242646|ref|NP_195934.1|/7.07768e-170/concanavalin A-like lectin kinase-like protein [Arabidopsis thaliana]
Unigene9306_NAU-LB	272	21	4	18.7197	2.82766	-2.72688	Down	5.3502e-05	0.000239424	K13417|1|2e-09|58.9|ath:AT2G13790|somatic embryogenesis receptor kinase 4 [EC:2.7.10.1 2.7.11.1];K13416|3|1e-08|55.8|rcu:RCOM_1534760|brassinosteroid insensitive 1-associated receptor kinase 1 [EC:2.7.10.1 2.7.11.1]	GO:0044464//cell part	GO:0005488//binding;GO:0016301//kinase activity	GO:0009987//cellular process;GO:0050896//response to stimulus	gi|30678986|ref|NP_178999.2|/2.83037e-08/somatic embryogenesis receptor kinase 4 [Arabidopsis thaliana]
CL1703.Contig2_NAU-LB	1701	52	10	7.41222	1.1304	-2.71307	Down	1.45009e-10	1.20312e-09	K04733|1|7e-51|200|smo:SELMODRAFT_230241|interleukin-1 receptor-associated kinase 4 [EC:2.7.11.1];K13416|3|4e-44|177|aly:ARALYDRAFT_491347|brassinosteroid insensitive 1-associated receptor kinase 1 [EC:2.7.10.1 2.7.11.1];K13417|4|5e-44|177|ath:AT2G13790|somatic embryogenesis receptor kinase 4 [EC:2.7.10.1 2.7.11.1]	GO:0016020//membrane	GO:0004674//protein serine/threonine kinase activity;GO:0030246//carbohydrate binding;GO:0032559	GO:0006468//protein phosphorylation;GO:0009651//response to salt stress;GO:0007044//cell-substrate junction assembly;GO:0009723//response to ethylene stimulus	gi|297793587|ref|XP_002864678.1|/0/lectin protein kinase family protein [Arabidopsis lyrata subsp. lyrata]
CL6517.Contig3_NAU-LB	1435	57	11	9.63102	1.47393	-2.70802	Down	1.9559e-11	1.74437e-10	K04733|1|1e-27|122|smo:SELMODRAFT_159261|interleukin-1 receptor-associated kinase 4 [EC:2.7.11.1];K13415|3|3e-26|118|pop:POPTR_650846|protein brassinosteroid insensitive 1 [EC:2.7.10.1 2.7.11.1];K00924|4|1e-25|115|osa:4333912|[EC:2.7.1.-];K13430|5|4e-25|114|vvi:100254113|serine/threonine-protein kinase PBS1 [EC:2.7.11.1]	-	GO:0016301//kinase activity;GO:0000166//nucleotide binding	-	gi|15225518|ref|NP_182083.1|/2.38769e-122/protein kinase-like protein [Arabidopsis thaliana]
CL12.Contig1_NAU-LB	2251	106	21	11.4177	1.79382	-2.67017	Down	8.44784e-20	1.22549e-18	K10576|1|3e-49|195|vvi:100250088|ubiquitin-conjugating enzyme E2 H [EC:6.3.2.19];K13415|3|2e-45|182|pop:POPTR_562744|protein brassinosteroid insensitive 1 [EC:2.7.10.1 2.7.11.1]	GO:0031224//intrinsic to membrane	GO:0016491//oxidoreductase activity;GO:0004672//protein kinase activity;GO:0032559	GO:0006464//cellular protein modification process;GO:0007167//enzyme linked receptor protein signaling pathway	gi|75335557|sp|Q9LVM0.1|Y5830_ARATH/0/RecName: Full=Probable inactive receptor kinase At5g58300; Flags: Precursor
gnl|UG|Rsa#S41997736	935	25	5	6.48303	1.02824	-2.65649	Down	1.31169e-05	6.46072e-05	K14484|1|5e-103|372|aly:ARALYDRAFT_470401|auxin-responsive protein IAA	GO:0043231//intracellular membrane-bounded organelle	GO:0001071//nucleic acid binding transcription factor activity;GO:0005515//protein binding	GO:0010101;GO:0009755//hormone-mediated signaling pathway	gi|15219694|ref|NP_171921.1|/5.72056e-102/auxin-responsive protein IAA17 [Arabidopsis thaliana]
CL6712.Contig1_NAU-LB	896	25	5	6.76521	1.073	-2.65649	Down	1.31169e-05	6.46645e-05	K13422|1|7e-16|82.8|ppp:PHYPADRAFT_164647|transcription factor MYC2	GO:0043231//intracellular membrane-bounded organelle	GO:0001071//nucleic acid binding transcription factor activity	GO:0006351//transcription, DNA-dependent	gi|51970638|dbj|BAD44011.1|/4.21757e-99/putative bHLH transcription factor (bHLH020) [Arabidopsis thaliana]
gnl|UG|Rsa#S42044181	456	40	8	21.2689	3.37335	-2.65649	Down	2.94754e-08	1.99283e-07	K14485|1|8e-07|50.8|ath:AT3G62980|transport inhibitor response 1	-	-	-	gi|304307831|gb|ADL70210.1|/8.09399e-06/transport inhibitor response 1 [Arabidopsis thaliana]
CL5965.Contig2_NAU-LB	1368	25	5	4.43102	0.702781	-2.65649	Down	1.31169e-05	6.45786e-05	K01090|1|5e-45|180|sbi:SORBI_01g038410|protein phosphatase [EC:3.1.3.16];K14497|2|1e-41|169|vcn:VOLCADRAFT_61058|protein phosphatase 2C [EC:3.1.3.16]	GO:0043234//protein complex	GO:0043169//cation binding;GO:0004721//phosphoprotein phosphatase activity	GO:0051704;GO:0006464//cellular protein modification process	gi|297798794|ref|XP_002867281.1|/1.59711e-168/hypothetical protein ARALYDRAFT_491566 [Arabidopsis lyrata subsp. lyrata]
CL3202.Contig1_NAU-LB	1310	20	4	3.70176	0.587117	-2.65649	Down	0.000103035	0.000441709	K14432|1|3e-100|363|aly:ARALYDRAFT_907132|ABA responsive element binding factor	GO:0043231//intracellular membrane-bounded organelle	GO:0001071//nucleic acid binding transcription factor activity;GO:0003677//DNA binding	GO:0009755//hormone-mediated signaling pathway;GO:0006351//transcription, DNA-dependent	gi|297820460|ref|XP_002878113.1|/4.30556e-99/aba-responsive element binding protein 3 [Arabidopsis lyrata subsp. lyrata]
Unigene10475_NAU-LB	321	20	4	15.1069	2.39602	-2.65649	Down	0.000103035	0.000441845	K13415|1|4e-08|54.3|pop:POPTR_562744|protein brassinosteroid insensitive 1 [EC:2.7.10.1 2.7.11.1];K13418|3|2e-07|52.4|aly:ARALYDRAFT_895025|somatic embryogenesis receptor kinase 1 [EC:2.7.10.1 2.7.11.1];K04733|4|2e-07|52.4|smo:SELMODRAFT_159261|interleukin-1 receptor-associated kinase 4 [EC:2.7.11.1]	GO:0031224//intrinsic to membrane;GO:0009536//plastid	GO:0004672//protein kinase activity;GO:0016628//oxidoreductase activity, acting on the CH-CH group of donors, NAD or NADP as acceptor;GO:0004872//receptor activity;GO:0016791//phosphatase activity;GO:0032559	GO:0007167//enzyme linked receptor protein signaling pathway;GO:0006950//response to stress;GO:0006464//cellular protein modification process	gi|15238872|ref|NP_200200.1|/2.93614e-42/phytosulfokine receptor 2 [Arabidopsis thaliana]
gi|161558869|gb|EY930813.1|EY930813	604	79	16	31.7132	5.09353	-2.63834	Down	6.2177e-15	6.98113e-14	K14488|1|7e-38|154|aly:ARALYDRAFT_490650|SAUR family protein	GO:0016020//membrane	-	GO:0009725//response to hormone stimulus;GO:0006950//response to stress	gi|312283271|dbj|BAJ34501.1|/6.42225e-37/unnamed protein product [Thellungiella halophila]
CL1897.Contig2_NAU-LB	1848	74	15	9.7091	1.56072	-2.63713	Down	4.5539e-14	4.85886e-13	K13416|1|4e-14|78.2|vvi:100253855|brassinosteroid insensitive 1-associated receptor kinase 1 [EC:2.7.10.1 2.7.11.1];K00924|4|6e-13|74.3|aly:ARALYDRAFT_473063|[EC:2.7.1.-]	GO:0016020//membrane	GO:0004871//signal transducer activity;GO:0004674//protein serine/threonine kinase activity;GO:0032559	GO:0006464//cellular protein modification process	gi|224589545|gb|ACN59306.1|/0/leucine-rich repeat receptor-like protein kinase [Arabidopsis thaliana]
Unigene16531_NAU-LB	816	74	15	21.9883	3.53458	-2.63713	Down	4.5539e-14	4.857e-13	K13416|1|2e-07|54.7|aly:ARALYDRAFT_491347|brassinosteroid insensitive 1-associated receptor kinase 1 [EC:2.7.10.1 2.7.11.1];K13418|4|1e-06|51.6|aly:ARALYDRAFT_895025|somatic embryogenesis receptor kinase 1 [EC:2.7.10.1 2.7.11.1]	GO:0016020//membrane;GO:0009536//plastid	GO:0004672//protein kinase activity;GO:0032559	GO:0006464//cellular protein modification process	gi|15242183|ref|NP_199990.1|/1.57332e-78/protein kinase family protein [Arabidopsis thaliana]
gnl|UG|Rsa#S42001404	760	182	37	58.064	9.36104	-2.6329	Down	1.96438e-32	4.49373e-31	K14488|1|2e-06|51.2|ppp:PHYPADRAFT_26859|SAUR family protein	-	-	GO:0009725//response to hormone stimulus	gi|378760812|gb|AFC38438.1|/8.27363e-47/small auxin up RNA protein [Sinapis alba]
Unigene9987_NAU-LB	1101	39	8	8.58869	1.39714	-2.61996	Down	5.59918e-08	3.67e-07	K13417|1|1e-16|85.5|ath:AT2G13790|somatic embryogenesis receptor kinase 4 [EC:2.7.10.1 2.7.11.1];K13416|3|4e-16|84.0|aly:ARALYDRAFT_491347|brassinosteroid insensitive 1-associated receptor kinase 1 [EC:2.7.10.1 2.7.11.1];K13418|4|5e-16|83.6|vvi:100247683|somatic embryogenesis receptor kinase 1 [EC:2.7.10.1 2.7.11.1]	GO:0044464//cell part	GO:0030246//carbohydrate binding;GO:0004672//protein kinase activity;GO:0032559	GO:0006464//cellular protein modification process	gi|297830182|ref|XP_002882973.1|/1.09071e-89/CES101 [Arabidopsis lyrata subsp. lyrata]
Unigene428_NAU-LB	715	29	6	9.83425	1.61355	-2.60758	Down	3.23526e-06	1.72928e-05	K13449|1|9e-28|121|rcu:RCOM_1381930|pathogenesis-related protein 1	GO:0044464//cell part	-	-	gi|226503055|ref|NP_001147033.1|/3.87964e-96/pathogenesis-related protein PRB1-3 precursor [Zea mays]
CL6722.Contig1_NAU-LB	2172	183	38	20.4287	3.36403	-2.60233	Down	3.41382e-32	7.75208e-31	K14485|1|0.0|1091|ath:AT3G62980|transport inhibitor response 1	GO:0031461//cullin-RING ubiquitin ligase complex	GO:0042562//hormone binding;GO:0043178//alcohol binding;GO:0019787//small conjugating protein ligase activity	GO:0010102//lateral root morphogenesis;GO:0048437//floral organ development;GO:0009267//cellular response to starvation;GO:0032446//protein modification by small protein conjugation;GO:0019941//modification-dependent protein catabolic process;GO:0009755//hormone-mediated signaling pathway;GO:0009555//pollen development;GO:0009607//response to biotic stimulus	gi|18412567|ref|NP_567135.1|/0/protein TRANSPORT INHIBITOR RESPONSE 1 [Arabidopsis thaliana]
CL8116.Contig2_NAU-LB	1338	77	16	13.9535	2.29932	-2.60135	Down	2.21274e-14	2.39914e-13	K14500|1|0.0|677|aly:ARALYDRAFT_494321|BR-signaling kinase [EC:2.7.11.1]	GO:0016020//membrane	GO:0004871//signal transducer activity;GO:0004672//protein kinase activity;GO:0032559	GO:0006464//cellular protein modification process;GO:0043401//steroid hormone mediated signaling pathway	gi|297794581|ref|XP_002865175.1|/0/kinase family protein [Arabidopsis lyrata subsp. lyrata]
CL727.Contig2_NAU-LB	1640	90	19	13.306	2.22764	-2.57849	Down	2.00974e-16	2.45591e-15	K13415|1|9e-41|137|aly:ARALYDRAFT_912402|protein brassinosteroid insensitive 1 [EC:2.7.10.1 2.7.11.1]	-	-	-	gi|15225775|ref|NP_180861.1|/0/receptor like protein 24 [Arabidopsis thaliana]
gi|161548806|gb|EY920455.1|EY920455	823	28	6	8.24912	1.4018	-2.55695	Down	6.12994e-06	3.16777e-05	K13415|1|2e-16|84.3|pop:POPTR_650846|protein brassinosteroid insensitive 1 [EC:2.7.10.1 2.7.11.1]	-	-	GO:0002218//activation of innate immune response;GO:0009743//response to carbohydrate stimulus;GO:0023052//signaling	gi|297838981|ref|XP_002887372.1|/6.71499e-69/hypothetical protein ARALYDRAFT_476271 [Arabidopsis lyrata subsp. lyrata]
Unigene18608_NAU-LB	937	124	27	32.0872	5.54064	-2.53387	Down	1.12929e-21	1.77735e-20	K14485|1|2e-104|376|vvi:100233127|transport inhibitor response 1	GO:0031090//organelle membrane	GO:0042562//hormone binding;GO:0043178//alcohol binding	GO:0048437//floral organ development;GO:0009755//hormone-mediated signaling pathway;GO:0009555//pollen development;GO:0010167//response to nitrate;GO:0048528//post-embryonic root development;GO:0009607//response to biotic stimulus	gi|297814920|ref|XP_002875343.1|/2.8018e-165/auxin signaling F-box 2 [Arabidopsis lyrata subsp. lyrata]
CL1233.Contig1_NAU-LB	1062	131	29	29.9086	5.25061	-2.51	Down	1.40077e-22	2.27882e-21	K14500|1|7e-170|594|aly:ARALYDRAFT_328224|BR-signaling kinase [EC:2.7.11.1]	GO:0043231//intracellular membrane-bounded organelle;GO:0016020//membrane	GO:0004871//signal transducer activity;GO:0016301//kinase activity;GO:0032559	GO:0043401//steroid hormone mediated signaling pathway;GO:0006464//cellular protein modification process	gi|297798402|ref|XP_002867085.1|/8.57063e-169/hypothetical protein ARALYDRAFT_328224 [Arabidopsis lyrata subsp. lyrata]
CL4088.Contig3_NAU-LB	839	54	12	15.6056	2.75014	-2.50449	Down	4.25228e-10	3.38411e-09	K04733|1|2e-38|157|smo:SELMODRAFT_159261|interleukin-1 receptor-associated kinase 4 [EC:2.7.11.1];K13418|4|1e-33|141|vvi:100247683|somatic embryogenesis receptor kinase 1 [EC:2.7.10.1 2.7.11.1];K13416|5|1e-33|141|rcu:RCOM_1534760|brassinosteroid insensitive 1-associated receptor kinase 1 [EC:2.7.10.1 2.7.11.1]	-	GO:0004674//protein serine/threonine kinase activity;GO:0032559	GO:0050896//response to stimulus;GO:0006464//cellular protein modification process	gi|15237563|ref|NP_201199.1|/1.14049e-103/Protein kinase protein with adenine nucleotide alpha hydrolases-like domain [Arabidopsis thaliana]
gi|158667625|gb|EX777516.1|EX777516	870	36	8	10.033	1.7681	-2.50449	Down	3.74762e-07	2.24127e-06	K14506|1|4e-122|413|ath:AT2G46370|jasmonic acid-amino synthetase;K14487|5|7e-96|330|pop:POPTR_816623|auxin responsive GH3 gene family	GO:0043231//intracellular membrane-bounded organelle	GO:0016779//nucleotidyltransferase activity;GO:0016881//acid-amino acid ligase activity;GO:0005515//protein binding;GO:0032559	GO:0009411//response to UV;GO:0031407//oxylipin metabolic process;GO:0010118//stomatal movement;GO:0009636//response to toxic substance;GO:0009611//response to wounding;GO:0007602//phototransduction;GO:0002218//activation of innate immune response;GO:0009733//response to auxin stimulus;GO:0009639//response to red or far red light;GO:0009814//defense response, incompatible interaction	gi|334184935|ref|NP_001189757.1|/5.34658e-121/putative auxin-responsive protein [Arabidopsis thaliana]
Unigene3989_NAU-LB	2902	98	22	8.18801	1.45768	-2.48984	Down	4.13158e-17	5.25081e-16	K13415|1|4e-80|298|sbi:SORBI_03g032990|protein brassinosteroid insensitive 1 [EC:2.7.10.1 2.7.11.1]	GO:0005618//cell wall;GO:0031224//intrinsic to membrane	GO:0016491//oxidoreductase activity;GO:0004672//protein kinase activity;GO:0032559	GO:0006464//cellular protein modification process;GO:0007167//enzyme linked receptor protein signaling pathway	gi|297816438|ref|XP_002876102.1|/0/hypothetical protein ARALYDRAFT_485528 [Arabidopsis lyrata subsp. lyrata]
CL1878.Contig3_NAU-LB	1184	238	54	48.7388	8.76957	-2.47449	Down	3.96984e-39	1.07754e-37	K13464|1|4e-92|336|aly:ARALYDRAFT_476200|jasmonate ZIM domain-containing protein	-	GO:0005488//binding	GO:0009719	gi|240254344|ref|NP_177227.5|/3.07305e-93/protein TIFY 7 [Arabidopsis thaliana]
CL2124.Contig3_NAU-LB	953	101	23	25.6967	4.64057	-2.46921	Down	1.96319e-17	2.54209e-16	K14517|1|3e-65|246|ath:AT5G47220|ethylene-responsive transcription factor 2;K09286|2|2e-54|210|ath:AT4G17500|EREBP-like factor	GO:0043231//intracellular membrane-bounded organelle	GO:0001071//nucleic acid binding transcription factor activity	GO:0000160//two-component signal transduction system (phosphorelay);GO:0009743//response to carbohydrate stimulus;GO:0006355//regulation of transcription, DNA-dependent;GO:0002218//activation of innate immune response	gi|264913546|gb|ACY74382.1|/2.90989e-93/ERF2 transcription factor [Brassica carinata]
gnl|UG|Rsa#S42569331	866	30	7	8.39949	1.55423	-2.4341	Down	5.29052e-06	2.74521e-05	K14485|1|4e-36|149|vvi:100233127|transport inhibitor response 1	-	GO:0043178//alcohol binding	GO:0019941//modification-dependent protein catabolic process;GO:0009755//hormone-mediated signaling pathway	gi|18423092|ref|NP_568718.1|/2.14416e-76/transport inhibitor response 1-like protein [Arabidopsis thaliana]
Unigene16774_NAU-LB	1764	68	16	9.34673	1.74404	-2.42203	Down	6.00028e-12	5.57682e-11	K14489|1|6e-15|80.9|vvi:100263145|arabidopsis histidine kinase 2/3/4 (cytokinin receptor) [EC:2.7.13.3]	GO:0031225//anchored to membrane	GO:0043167//ion binding;GO:0008422//beta-glucosidase activity	GO:0044238//primary metabolic process	gi|297838277|ref|XP_002887020.1|/0/glycosyl hydrolase family 17 protein [Arabidopsis lyrata subsp. lyrata]
Unigene4698_NAU-LB	1435	89	21	15.0379	2.81387	-2.41798	Down	3.4776e-15	3.96384e-14	K14491|1|1e-133|474|aly:ARALYDRAFT_904389|two-component response regulator ARR-B family	-	GO:0001071//nucleic acid binding transcription factor activity;GO:0005515//protein binding	GO:0009755//hormone-mediated signaling pathway;GO:0044237//cellular metabolic process	gi|297814420|ref|XP_002875093.1|/1.94873e-132/hypothetical protein ARALYDRAFT_904389 [Arabidopsis lyrata subsp. lyrata]
Unigene15975_NAU-LB	1213	127	30	25.3859	4.7555	-2.41636	Down	4.88504e-21	7.48496e-20	K13415|1|2e-38|157|aly:ARALYDRAFT_912402|protein brassinosteroid insensitive 1 [EC:2.7.10.1 2.7.11.1]	-	GO:0004871//signal transducer activity;GO:0004672//protein kinase activity;GO:0032559	GO:0006464//cellular protein modification process;GO:0003006//developmental process involved in reproduction;GO:0007167//enzyme linked receptor protein signaling pathway	gi|42602161|gb|AAS21681.1|/0/receptor-like kinase [Arabidopsis thaliana]
Unigene4013_NAU-LB	3393	186	44	13.2916	2.49347	-2.41429	Down	4.46722e-30	9.46734e-29	K08332|1|5e-17|89.0|vcn:VOLCADRAFT_41528|vacuolar protein 8;K14431|3|1e-12|74.3|aly:ARALYDRAFT_311885|transcription factor TGA;K09561|4|4e-07|55.8|vcn:VOLCADRAFT_67840|STIP1 homology and U-box containing protein 1 [EC:6.3.2.19]	GO:0044424//intracellular part	GO:0016874//ligase activity	-	gi|297820234|ref|XP_002878000.1|/0/armadillo/beta-catenin repeat family protein [Arabidopsis lyrata subsp. lyrata]
gi|158642779|gb|EX752670.1|EX752670	794	21	5	6.41281	1.21084	-2.40495	Down	0.000167422	0.000692267	K13422|1|4e-33|139|osa:4349484|transcription factor MYC2	GO:0043231//intracellular membrane-bounded organelle	GO:0016491//oxidoreductase activity;GO:0001071//nucleic acid binding transcription factor activity	GO:0009725//response to hormone stimulus;GO:0006351//transcription, DNA-dependent;GO:0006950//response to stress	gi|312283103|dbj|BAJ34417.1|/5.04552e-74/unnamed protein product [Thellungiella halophila]
gi|158940936|gb|EX903268.1|EX903268	741	46	11	15.0518	2.85437	-2.39869	Down	2.00336e-08	1.37318e-07	K04733|1|2e-36|150|smo:SELMODRAFT_159261|interleukin-1 receptor-associated kinase 4 [EC:2.7.11.1];K13416|2|6e-35|145|ath:AT4G33430|brassinosteroid insensitive 1-associated receptor kinase 1 [EC:2.7.10.1 2.7.11.1];K13418|5|2e-33|140|aly:ARALYDRAFT_895025|somatic embryogenesis receptor kinase 1 [EC:2.7.10.1 2.7.11.1]	GO:0031224//intrinsic to membrane	GO:0004871//signal transducer activity;GO:0004713//protein tyrosine kinase activity;GO:0032559	GO:0000902//cell morphogenesis;GO:0007167//enzyme linked receptor protein signaling pathway;GO:0006464//cellular protein modification process	gi|297827047|ref|XP_002881406.1|/3.99856e-91/hypothetical protein ARALYDRAFT_902670 [Arabidopsis lyrata subsp. lyrata]
CL1933.Contig2_NAU-LB	755	95	23	30.5089	5.85756	-2.38086	Down	7.62782e-16	9.041e-15	K04345|1|1e-17|88.2|ppp:PHYPADRAFT_185240|protein kinase A [EC:2.7.11.11];K14497|2|1e-16|85.1|rcu:RCOM_1579770|protein phosphatase 2C [EC:3.1.3.16]	-	GO:0004721//phosphoprotein phosphatase activity	-	gi|297832908|ref|XP_002884336.1|/4.10741e-107/phosphatase 2C family protein [Arabidopsis lyrata subsp. lyrata]
CL2691.Contig1_NAU-LB	1253	320	78	61.9225	11.9696	-2.37109	Down	1.59109e-49	5.39641e-48	K14503|1|4e-78|290|vvi:100249673|brassinosteroid resistant 1/2	-	-	-	gi|61211658|sp|Q94A43.1|BEH2_ARATH/1.38938e-123/RecName: Full=BES1/BZR1 homolog protein 2
CL3674.Contig2_NAU-LB	1347	53	13	9.54021	1.85572	-2.36204	Down	2.31576e-09	1.73538e-08	K01090|1|1e-32|139|sbi:SORBI_01g038410|protein phosphatase [EC:3.1.3.16];K14497|3|7e-27|120|vcn:VOLCADRAFT_61058|protein phosphatase 2C [EC:3.1.3.16]	GO:0043231//intracellular membrane-bounded organelle;GO:0016020//membrane	GO:0004721//phosphoprotein phosphatase activity	GO:0010017//red or far-red light signaling pathway;GO:0006464//cellular protein modification process	gi|75174756|sp|Q9LME4.1|P2C09_ARATH/1.62746e-133/RecName: Full=Probable protein phosphatase 2C 9; Short=AtPP2C09; AltName: Full=Phytochrome-associated protein phosphatase 2C; Short=PAPP2C
Unigene1329_NAU-LB	922	65	16	17.0935	3.33676	-2.35693	Down	3.71426e-11	3.24081e-10	K14509|1|8e-129|457|aly:ARALYDRAFT_477715|ethylene receptor [EC:2.7.13.-]	GO:0043231//intracellular membrane-bounded organelle;GO:0031090//organelle membrane	GO:0004673//protein histidine kinase activity;GO:0004871//signal transducer activity;GO:0072328;GO:0032559	GO:0006468//protein phosphorylation;GO:0006351//transcription, DNA-dependent;GO:0009873//ethylene mediated signaling pathway	gi|297833140|ref|XP_002884452.1|/1.01316e-127/hypothetical protein ARALYDRAFT_477715 [Arabidopsis lyrata subsp. lyrata]
CL1268.Contig1_NAU-LB	460	48	12	25.3007	5.01602	-2.33456	Down	1.68962e-08	1.16517e-07	K14494|1|3e-13|72.4|aly:ARALYDRAFT_475738|DELLA protein	GO:0043231//intracellular membrane-bounded organelle	GO:0004468//lysine N-acetyltransferase activity;GO:0046914//transition metal ion binding;GO:0001071//nucleic acid binding transcription factor activity	GO:0010074//maintenance of meristem identity;GO:0006351//transcription, DNA-dependent;GO:0006325//chromatin organization;GO:0000904//cell morphogenesis involved in differentiation	gi|28393316|gb|AAO42084.1|/5.59683e-74/putative SCARECROW gene regulator [Arabidopsis thaliana]
CL324.Contig1_NAU-LB	994	68	17	16.5872	3.28851	-2.33456	Down	1.71604e-11	1.5376e-10	K13258|1|4e-57|219|gmx:547489|2-hydroxyisoflavanone dehydratase [EC:4.2.1.105];K14493|2|7e-28|122|ath:AT3G05120|gibberellin receptor GID1 [EC:3.-.-.-]	-	GO:0016788//hydrolase activity, acting on ester bonds	-	gi|297852648|ref|XP_002894205.1|/1.43021e-138/hypothetical protein ARALYDRAFT_891873 [Arabidopsis lyrata subsp. lyrata]
CL3617.Contig1_NAU-LB	1243	48	12	9.3631	1.85629	-2.33456	Down	1.68962e-08	1.16474e-07	K14497|1|1e-105|381|aly:ARALYDRAFT_889163|protein phosphatase 2C [EC:3.1.3.16]	GO:0043234//protein complex	GO:0004721//phosphoprotein phosphatase activity;GO:0043169//cation binding	GO:0006464//cellular protein modification process	gi|297844706|ref|XP_002890234.1|/1.42952e-104/hypothetical protein ARALYDRAFT_889163 [Arabidopsis lyrata subsp. lyrata]
gi|158914027|gb|EX887797.1|EX887797	685	24	6	8.49513	1.68421	-2.33456	Down	7.4644e-05	0.000326595	K14494|1|2e-08|57.4|rcu:RCOM_0629510|DELLA protein	GO:0043231//intracellular membrane-bounded organelle	GO:0004468//lysine N-acetyltransferase activity;GO:0046914//transition metal ion binding;GO:0001071//nucleic acid binding transcription factor activity	GO:0010074//maintenance of meristem identity;GO:0006351//transcription, DNA-dependent;GO:0006325//chromatin organization;GO:0000904//cell morphogenesis involved in differentiation	gi|297828231|ref|XP_002881998.1|/3.6207e-72/hypothetical protein ARALYDRAFT_483651 [Arabidopsis lyrata subsp. lyrata]
gnl|UG|Rsa#S42023180	768	28	7	8.83988	1.75256	-2.33456	Down	1.81222e-05	8.79512e-05	K14491|1|2e-66|250|aly:ARALYDRAFT_894522|two-component response regulator ARR-B family	-	GO:0005488//binding;GO:0001071//nucleic acid binding transcription factor activity	GO:0009755//hormone-mediated signaling pathway;GO:0010467//gene expression	gi|297841471|ref|XP_002888617.1|/2.3508e-65/hypothetical protein ARALYDRAFT_894522 [Arabidopsis lyrata subsp. lyrata]
CL3587.Contig2_NAU-LB	1570	111	28	17.1424	3.42921	-2.32162	Down	9.17224e-18	1.20624e-16	K14497|1|8e-19|93.6|aly:ARALYDRAFT_492207|protein phosphatase 2C [EC:3.1.3.16];K01090|3|2e-18|92.0|sbi:SORBI_01g038410|protein phosphatase [EC:3.1.3.16]	GO:0043234//protein complex	GO:0004721//phosphoprotein phosphatase activity;GO:0043169//cation binding	GO:0006464//cellular protein modification process	gi|122223581|sp|Q0V7V2.1|P2C42_ARATH/0/RecName: Full=Probable protein phosphatase 2C 42; Short=AtPP2C42
gi|161532836|gb|EY904859.1|EY904859	709	23	6	7.86559	1.6272	-2.27316	Down	0.000137213	0.000572207	K13416|1|9e-40|144|ath:AT4G33430|brassinosteroid insensitive 1-associated receptor kinase 1 [EC:2.7.10.1 2.7.11.1];K13418|5|2e-39|144|aly:ARALYDRAFT_895025|somatic embryogenesis receptor kinase 1 [EC:2.7.10.1 2.7.11.1]	GO:0016020//membrane	GO:0004672//protein kinase activity;GO:0032559	GO:0006464//cellular protein modification process	gi|297830028|ref|XP_002882896.1|/3.04347e-91/leucine-rich repeat family protein [Arabidopsis lyrata subsp. lyrata]
gi|158922718|gb|EX894901.1|EX894901	680	23	6	8.20103	1.6966	-2.27316	Down	0.000137213	0.000572723	K08332|1|6e-15|79.0|vcn:VOLCADRAFT_41528|vacuolar protein 8;K14431|3|1e-12|71.6|aly:ARALYDRAFT_311885|transcription factor TGA	GO:0043234//protein complex	GO:0019787//small conjugating protein ligase activity	GO:0009743//response to carbohydrate stimulus;GO:0032446//protein modification by small protein conjugation	gi|27311825|gb|AAO00878.1|/4.75855e-101/unknown protein [Arabidopsis thaliana]
Unigene19062_NAU-LB	2287	698	183	74.0012	15.3858	-2.26595	Down	2.78744e-100	1.88276e-98	K14494|1|0.0|901|aly:ARALYDRAFT_484073|DELLA protein	GO:0043231//intracellular membrane-bounded organelle	GO:0001071//nucleic acid binding transcription factor activity;GO:0005488//binding	GO:0006351//transcription, DNA-dependent;GO:0010162//seed dormancy process;GO:0009639//response to red or far red light;GO:0009740//gibberellic acid mediated signaling pathway;GO:0009894;GO:0006972//hyperosmotic response;GO:0019740//nitrogen utilization;GO:0010232//vascular transport;GO:0009845//seed germination	gi|75104297|sp|Q5BN22.1|RGA2_BRACM/0/RecName: Full=DELLA protein RGA2; AltName: Full=BrRGA2; AltName: Full=RGA-like protein 2
Unigene13740_NAU-LB	1551	53	14	8.2854	1.73561	-2.25513	Down	6.38264e-09	4.587e-08	K14494|1|2e-173|607|ath:AT5G17490|DELLA protein	GO:0043231//intracellular membrane-bounded organelle	GO:0005488//binding;GO:0001071//nucleic acid binding transcription factor activity	GO:0009845//seed germination;GO:0006972//hyperosmotic response;GO:0009740//gibberellic acid mediated signaling pathway;GO:0010467//gene expression;GO:0010162//seed dormancy process	gi|15237971|ref|NP_197251.1|/2.79772e-172/DELLA protein RGL3 [Arabidopsis thaliana]
Unigene1859_NAU-LB	1233	41	11	8.06251	1.7154	-2.23268	Down	4.0612e-07	2.42022e-06	K14494|1|1e-48|192|gmx:100799695|DELLA protein	-	GO:0005488//binding	GO:0006351//transcription, DNA-dependent	gi|312283205|dbj|BAJ34468.1|/1.5263e-175/unnamed protein product [Thellungiella halophila]
CL403.Contig21_NAU-LB	995	253	69	61.652	13.3341	-2.20903	Down	2.58808e-36	6.5158e-35	K00924|1|9e-105|378|ath:AT2G01450|[EC:2.7.1.-];K14512|2|1e-16|85.5|rcu:RCOM_0723010|mitogen-activated protein kinase 6 [EC:2.7.11.24];K04371|3|2e-16|85.1|smo:SELMODRAFT_449420|extracellular signal-regulated kinase 1/2 [EC:2.7.11.24]	GO:0043231//intracellular membrane-bounded organelle;GO:0044444//cytoplasmic part	GO:0004702//receptor signaling protein serine/threonine kinase activity;GO:0032559	GO:0006464//cellular protein modification process;GO:0009755//hormone-mediated signaling pathway	gi|30677926|ref|NP_178254.2|/1.14379e-103/mitogen-activated protein kinase 17 [Arabidopsis thaliana]
CL7987.Contig2_NAU-LB	1321	118	33	21.6585	4.80338	-2.17281	Down	2.03908e-17	2.63483e-16	K10576|1|6e-49|193|vvi:100250088|ubiquitin-conjugating enzyme E2 H [EC:6.3.2.19];K13415|2|1e-35|149|osa:4324691|protein brassinosteroid insensitive 1 [EC:2.7.10.1 2.7.11.1]	GO:0031224//intrinsic to membrane	GO:0004871//signal transducer activity;GO:0004672//protein kinase activity;GO:0016628//oxidoreductase activity, acting on the CH-CH group of donors, NAD or NADP as acceptor;GO:0032559	GO:0006464//cellular protein modification process;GO:0007167//enzyme linked receptor protein signaling pathway	gi|297843916|ref|XP_002889839.1|/0/ATP binding protein [Arabidopsis lyrata subsp. lyrata]
gi|332771514|gb|FY430781.1|FY430781	817	64	18	18.9936	4.2363	-2.16464	Down	4.83168e-10	3.83588e-09	K14486|1|5e-89|325|ath:AT1G59750|auxin response factor	GO:0043231//intracellular membrane-bounded organelle	GO:0003676//nucleic acid binding;GO:0060229//lipase activator activity;GO:0001071//nucleic acid binding transcription factor activity;GO:0032561//guanyl ribonucleotide binding;GO:0005515//protein binding	GO:0010038//response to metal ion;GO:0006355//regulation of transcription, DNA-dependent;GO:0009755//hormone-mediated signaling pathway;GO:0010260//organ senescence	gi|379323186|gb|AFD01292.1|/2.58732e-89/auxin response factor 1 [Brassica rapa subsp. pekinensis]
Unigene11453_NAU-LB	1623	102	29	15.2381	3.4357	-2.14901	Down	4.6502e-15	5.26798e-14	K14494|1|2e-47|188|gmx:100799695|DELLA protein	-	GO:0001071//nucleic acid binding transcription factor activity	GO:0006351//transcription, DNA-dependent;GO:0009743//response to carbohydrate stimulus	gi|15238422|ref|NP_200753.1|/0/scarecrow-like protein 11 [Arabidopsis thaliana]
Unigene17085_NAU-LB	1635	77	22	11.4189	2.58727	-2.14192	Down	1.14408e-11	1.0358e-10	K14485|1|3e-132|470|rcu:RCOM_0556140|transport inhibitor response 1	-	GO:0043178//alcohol binding	GO:0019941//modification-dependent protein catabolic process;GO:0009755//hormone-mediated signaling pathway	gi|297795767|ref|XP_002865768.1|/0/auxin F-box protein 5 [Arabidopsis lyrata subsp. lyrata]
Unigene17458_NAU-LB	2171	266	77	29.7079	6.81973	-2.12306	Down	2.74522e-36	6.90516e-35	K14510|1|8e-36|150|ppp:PHYPADRAFT_30352|serine/threonine-protein kinase CTR1 [EC:2.7.11.1];K04424|2|7e-32|137|aly:ARALYDRAFT_909157|sterile alpha motif and leucine zipper containing kinase AZK [EC:2.7.11.25]	GO:0009532//plastid stroma;GO:0016020//membrane	GO:0016791//phosphatase activity;GO:0004672//protein kinase activity	GO:0008152//metabolic process	gi|297797719|ref|XP_002866744.1|/4.11525e-143/hypothetical protein ARALYDRAFT_496930 [Arabidopsis lyrata subsp. lyrata]
gi|154262573|gb|EV573544.1|EV573544	814	31	9	9.23393	2.12596	-2.11883	Down	2.12522e-05	0.000101993	K01090|1|1e-71|267|osa:4337785|protein phosphatase [EC:3.1.3.16];K14501|4|3e-53|206|ath:AT1G03445|serine/threonine-protein phosphatase BSU1 [EC:3.1.3.16]	GO:0016020//membrane;GO:0044444//cytoplasmic part	GO:0004721//phosphoprotein phosphatase activity;GO:0046914//transition metal ion binding	-	gi|15223207|ref|NP_172318.1|/2.86061e-88/serine/threonine-protein phosphatase BSL2 [Arabidopsis thaliana]
CL6278.Contig2_NAU-LB	856	27	8	7.64785	1.79702	-2.08945	Down	8.61718e-05	0.000374674	K14508|1|2e-38|157|vvi:100250996|regulatory protein NPR1	-	GO:0005488//binding	GO:0009863//salicylic acid mediated signaling pathway;GO:0042742//defense response to bacterium;GO:0009867//jasmonic acid mediated signaling pathway;GO:0050832//defense response to fungus	gi|297794791|ref|XP_002865280.1|/2.92394e-94/hypothetical protein ARALYDRAFT_494469 [Arabidopsis lyrata subsp. lyrata]
Unigene21300_NAU-LB	1678	54	16	7.80281	1.83343	-2.08945	Down	2.35162e-08	1.60358e-07	K14494|1|2e-47|189|aly:ARALYDRAFT_488615|DELLA protein	-	GO:0005488//binding	GO:0006351//transcription, DNA-dependent	gi|15229819|ref|NP_190634.1|/0/scarecrow-like protein 7 [Arabidopsis thaliana]
CL6184.Contig1_NAU-LB	1907	47	14	5.97581	1.41161	-2.0818	Down	2.0725e-07	1.27513e-06	K10268|1|3e-10|65.5|bdi:100843200|F-box and leucine-rich repeat protein 2/20;K14515|3|3e-07|55.5|ppp:PHYPADRAFT_199083|EIN3-binding F-box protein	GO:0031461//cullin-RING ubiquitin ligase complex;GO:0009536//plastid;GO:0043073//germ cell nucleus	GO:0005488//binding	GO:0043161//proteasomal ubiquitin-dependent protein catabolic process;GO:0048229//gametophyte development;GO:0007067//mitosis;GO:0009791//post-embryonic development	gi|297820220|ref|XP_002877993.1|/0/F-box family protein [Arabidopsis lyrata subsp. lyrata]
gi|167439935|gb|FD946144.1|FD946144	666	30	9	10.9219	2.59839	-2.07153	Down	3.78e-05	0.000174335	K14510|1|2e-12|70.9|osa:4329527|serine/threonine-protein kinase CTR1 [EC:2.7.11.1]	-	GO:0004713//protein tyrosine kinase activity;GO:0032559	GO:0006464//cellular protein modification process	gi|297823297|ref|XP_002879531.1|/7.61005e-106/kinase family protein [Arabidopsis lyrata subsp. lyrata]
CL6667.Contig1_NAU-LB	1708	40	12	5.67834	1.35092	-2.07153	Down	1.84449e-06	1.01448e-05	K14486|1|0.0|921|aly:ARALYDRAFT_488981|auxin response factor	GO:0043231//intracellular membrane-bounded organelle	GO:0003676//nucleic acid binding;GO:0001071//nucleic acid binding transcription factor activity;GO:0005515//protein binding	GO:0048827//phyllome development;GO:0030522//intracellular receptor mediated signaling pathway;GO:0009606//tropism;GO:0009755//hormone-mediated signaling pathway;GO:0048527//lateral root development;GO:0006351//transcription, DNA-dependent	gi|4104929|gb|AAD02218.1|/0/auxin response factor 7 [Arabidopsis thaliana]
CL5374.Contig1_NAU-LB	1037	110	33	25.7195	6.11887	-2.07153	Down	1.90057e-15	2.19877e-14	K00924|1|3e-53|207|ath:AT1G75820|[EC:2.7.1.-];K13415|5|6e-48|189|rcu:RCOM_0478150|protein brassinosteroid insensitive 1 [EC:2.7.10.1 2.7.11.1]	GO:0031224//intrinsic to membrane	GO:0004672//protein kinase activity;GO:0004872//receptor activity;GO:0032559	GO:0006952//defense response;GO:0009719;GO:0007167//enzyme linked receptor protein signaling pathway;GO:0006464//cellular protein modification process	gi|15219370|ref|NP_177451.1|/5.08469e-134/leucine-rich repeat receptor-like protein kinase PEPR1 [Arabidopsis thaliana]
Unigene16589_NAU-LB	1476	43	13	7.06369	1.69353	-2.06039	Down	8.19716e-07	4.72836e-06	K14489|1|2e-15|82.4|vvi:100263145|arabidopsis histidine kinase 2/3/4 (cytokinin receptor) [EC:2.7.13.3]	GO:0005618//cell wall;GO:0031225//anchored to membrane;GO:0031410//cytoplasmic vesicle	GO:0043167//ion binding;GO:0008422//beta-glucosidase activity	GO:0044238//primary metabolic process	gi|15241268|ref|NP_200470.1|/0/glucan endo-1,3-beta-glucosidase 13 [Arabidopsis thaliana]
gnl|UG|Rsa#S43023457	791	109	33	33.4118	8.02183	-2.05835	Down	3.32124e-15	3.78717e-14	K13258|1|3e-35|146|gmx:547489|2-hydroxyisoflavanone dehydratase [EC:4.2.1.105];K14493|2|1e-20|98.2|pop:POPTR_552633|gibberellin receptor GID1 [EC:3.-.-.-]	GO:0044424//intracellular part	GO:0003824//catalytic activity	-	gi|15228426|ref|NP_190439.1|/4.36865e-86/carboxyesterase 13 [Arabidopsis thaliana]
gi|154177981|gb|EV547321.1|EV547321	832	270	82	78.6846	18.9508	-2.05383	Down	2.55712e-35	6.27584e-34	K14500|1|3e-97|352|ath:AT4G35230|BR-signaling kinase [EC:2.7.11.1]	GO:0043231//intracellular membrane-bounded organelle;GO:0016020//membrane	GO:0004871//signal transducer activity;GO:0016301//kinase activity;GO:0032559	GO:0043401//steroid hormone mediated signaling pathway;GO:0006464//cellular protein modification process	gi|18418600|ref|NP_567980.1|/3.87853e-96/BR-signaling kinase 1 [Arabidopsis thaliana]
CL7614.Contig2_NAU-LB	1842	88	27	11.5836	2.81845	-2.03911	Down	2.05838e-12	1.97418e-11	K14494|1|2e-53|208|pop:POPTR_645273|DELLA protein	-	-	GO:0006351//transcription, DNA-dependent;GO:0009743//response to carbohydrate stimulus	gi|312282077|dbj|BAJ33904.1|/0/unnamed protein product [Thellungiella halophila]
Unigene10150_NAU-LB	3781	153	47	9.81147	2.39016	-2.03736	Down	1.72233e-20	2.57928e-19	K14513|1|0.0|1904|ath:AT5G03280|ethylene-insensitive protein 2	GO:0044464//cell part	GO:0005488//binding	GO:0009861//jasmonic acid and ethylene-dependent systemic resistance;GO:0048764;GO:0010260//organ senescence;GO:0009756//carbohydrate mediated signaling;GO:0010118//stomatal movement;GO:0010039//response to iron ion;GO:0006970//response to osmotic stress;GO:0009738//abscisic acid mediated signaling pathway;GO:0001738//morphogenesis of a polarized epithelium;GO:0052482;GO:0060918//auxin transport;…	gi|312281683|dbj|BAJ33707.1|/0/unnamed protein product [Thellungiella halophila]
CL931.Contig2_NAU-LB	1294	65	20	12.1795	2.97188	-2.035	Down	1.66968e-09	1.26919e-08	K14493|1|3e-38|157|ppp:PHYPADRAFT_118478|gibberellin receptor GID1 [EC:3.-.-.-]	-	-	GO:0000904//cell morphogenesis involved in differentiation	gi|297812501|ref|XP_002874134.1|/1.19644e-85/hypothetical protein ARALYDRAFT_489214 [Arabidopsis lyrata subsp. lyrata]
gi|167445918|gb|FD951976.1|FD951976	766	42	13	13.2944	3.26325	-2.02644	Down	1.4397e-06	8.02322e-06	K01090|1|2e-53|207|osa:4337785|protein phosphatase [EC:3.1.3.16];K14501|4|1e-40|164|ath:AT1G03445|serine/threonine-protein phosphatase BSU1 [EC:3.1.3.16]	GO:0016020//membrane;GO:0044444//cytoplasmic part	GO:0004721//phosphoprotein phosphatase activity;GO:0046914//transition metal ion binding	-	gi|15223207|ref|NP_172318.1|/7.80759e-69/serine/threonine-protein phosphatase BSL2 [Arabidopsis thaliana]
Unigene21572_NAU-LB	1234	71	22	13.9506	3.42802	-2.02488	Down	3.36838e-10	2.70351e-09	K13418|1|2e-70|264|rcu:RCOM_0186340|somatic embryogenesis receptor kinase 1 [EC:2.7.10.1 2.7.11.1];K13416|4|1e-68|258|ath:AT4G33430|brassinosteroid insensitive 1-associated receptor kinase 1 [EC:2.7.10.1 2.7.11.1]	-	GO:0016491//oxidoreductase activity;GO:0004674//protein serine/threonine kinase activity;GO:0032559	GO:0006464//cellular protein modification process;GO:0007167//enzyme linked receptor protein signaling pathway	gi|12321408|gb|AAG50773.1|AC079288_2/0/receptor-like serine/threonine kinase, putative, 5' partial [Arabidopsis thaliana]
CL6598.Contig1_NAU-LB	1508	271	85	43.573	10.8381	-2.00732	Down	1.96407e-34	4.72439e-33	K14512|1|0.0|767|ath:AT2G43790|mitogen-activated protein kinase 6 [EC:2.7.11.24]	GO:0044431//Golgi apparatus part;GO:0015630//microtubule cytoskeleton	GO:0004702//receptor signaling protein serine/threonine kinase activity;GO:0032559	GO:0010374//stomatal complex development;GO:0010375//stomatal complex patterning;GO:0003006//developmental process involved in reproduction;GO:0000302//response to reactive oxygen species;GO:0048513//organ development;GO:0023052//signaling;GO:0009700//indole phytoalexin biosynthetic process;GO:0006970//response to osmotic stress;GO:0006464//cellular protein modification process;GO:0033554//cellul…	gi|297824369|ref|XP_002880067.1|/0/hypothetical protein ARALYDRAFT_903782 [Arabidopsis lyrata subsp. lyrata]
Unigene21389_NAU-LB	2116	35	11	4.01053	0.99957	-2.00441	Down	1.28899e-05	6.36411e-05	K14494|1|3e-34|145|aly:ARALYDRAFT_488615|DELLA protein	GO:0043231//intracellular membrane-bounded organelle	-	GO:0006351//transcription, DNA-dependent	gi|297792589|ref|XP_002864179.1|/0/hypothetical protein ARALYDRAFT_495319 [Arabidopsis lyrata subsp. lyrata]
CL9830.Contig2_NAU-LB	1892	38	12	4.86981	1.21954	-1.99753	Down	5.68792e-06	2.94565e-05	K13415|1|0.0|1020|aly:ARALYDRAFT_912402|protein brassinosteroid insensitive 1 [EC:2.7.10.1 2.7.11.1]	GO:0032991//macromolecular complex;GO:0016020//membrane;GO:0043231//intracellular membrane-bounded organelle	GO:0004672//protein kinase activity;GO:0046983//protein dimerization activity;GO:0042802//identical protein binding	GO:0009908//flower development;GO:0009720//detection of hormone stimulus;GO:0048827//phyllome development;GO:0048878//chemical homeostasis;GO:0009411//response to UV;GO:0010208//pollen wall assembly;GO:0043401//steroid hormone mediated signaling pathway	gi|297797926|ref|XP_002866847.1|/0/hypothetical protein ARALYDRAFT_912402 [Arabidopsis lyrata subsp. lyrata]
Unigene6304_NAU-LB	1541	232	74	36.5035	9.23348	-1.98309	Down	2.94074e-29	6.05231e-28	K14484|1|1e-50|199|aly:ARALYDRAFT_470401|auxin-responsive protein IAA	GO:0043231//intracellular membrane-bounded organelle	GO:0001071//nucleic acid binding transcription factor activity;GO:0005515//protein binding	GO:0009755//hormone-mediated signaling pathway	gi|30698143|ref|NP_851275.1|/1.53034e-154/auxin-responsive protein IAA9 [Arabidopsis thaliana]
gi|166105866|gb|FD536894.1|FD536894	825	94	30	27.6263	6.99203	-1.98226	Down	9.85652e-13	9.65317e-12	K14485|1|2e-57|220|sbi:SORBI_09g003870|transport inhibitor response 1	GO:0031090//organelle membrane	GO:0042562//hormone binding	GO:0009555//pollen development;GO:0009607//response to biotic stimulus;GO:0010167//response to nitrate;GO:0048437//floral organ development;GO:0048528//post-embryonic root development	gi|147742773|gb|ABQ50554.1|/2.56779e-92/hypothetical protein [Brassica rapa]
CL1278.Contig4_NAU-LB	2014	260	83	31.3014	7.92419	-1.98189	Down	1.43344e-32	3.28999e-31	K14431|1|8e-14|77.4|aly:ARALYDRAFT_311885|transcription factor TGA	-	GO:0016874//ligase activity;GO:0005488//binding	GO:0050832//defense response to fungus;GO:0032446//protein modification by small protein conjugation;GO:0012501//programmed cell death	gi|297845854|ref|XP_002890808.1|/0/plant U-box17 [Arabidopsis lyrata subsp. lyrata]
CL6391.Contig1_NAU-LB	4593	294	94	15.5203	3.93521	-1.97965	Down	1.45798e-36	3.70757e-35	K13415|1|5e-34|145|aly:ARALYDRAFT_912402|protein brassinosteroid insensitive 1 [EC:2.7.10.1 2.7.11.1];K13420|5|1e-33|144|osa:4337016|LRR receptor-like serine/threonine-protein kinase FLS2 [EC:2.7.11.1]	GO:0016020//membrane	GO:0004672//protein kinase activity;GO:0032559	GO:0006464//cellular protein modification process;GO:0007167//enzyme linked receptor protein signaling pathway	gi|470110957|ref|XP_004291723.1|/0/PREDICTED: probable inactive receptor kinase At5g10020-like [Fragaria vesca subsp. vesca]
Unigene9624_NAU-LB	331	28	9	20.5107	5.22818	-1.97199	Down	0.000117227	0.000491407	K04345|1|9e-14|73.2|ath:AT2G20050|protein kinase A [EC:2.7.11.11];K14497|3|4e-13|70.9|osa:4324182|protein phosphatase 2C [EC:3.1.3.16]	-	GO:0004721//phosphoprotein phosphatase activity	GO:0006950//response to stress	gi|312281775|dbj|BAJ33753.1|/1.13859e-57/unnamed protein product [Thellungiella halophila]
CL1224.Contig3_NAU-LB	1652	595	192	87.3286	22.3474	-1.96635	Down	1.3158e-71	6.33281e-70	K14489|1|1e-14|80.1|vvi:100263145|arabidopsis histidine kinase 2/3/4 (cytokinin receptor) [EC:2.7.13.3]	GO:0044464//cell part	GO:0043167//ion binding;GO:0008422//beta-glucosidase activity	GO:0044238//primary metabolic process	gi|240256160|ref|NP_195174.6|/0/glucan endo-1,3-beta-glucosidase 7 [Arabidopsis thaliana]
CL7780.Contig1_NAU-LB	900	192	62	51.7259	13.246	-1.96533	Down	3.28276e-24	5.6497e-23	K14492|1|1e-91|334|ath:AT1G10470|two-component response regulator ARR-A family	GO:0043231//intracellular membrane-bounded organelle	GO:0016772//transferase activity, transferring phosphorus-containing groups;GO:0005488//binding;GO:0004871//signal transducer activity	GO:0006796//phosphate-containing compound metabolic process;GO:0007623//circadian rhythm;GO:0009755//hormone-mediated signaling pathway;GO:0006351//transcription, DNA-dependent;GO:0003006//developmental process involved in reproduction;GO:0010017//red or far-red light signaling pathway	gi|15218550|ref|NP_172517.1|/1.62486e-90/two-component response regulator ARR4 [Arabidopsis thaliana]
CL2783.Contig3_NAU-LB	1589	40	13	6.10359	1.5731	-1.95605	Down	4.37452e-06	2.28312e-05	K13415|1|9e-23|85.1|vvi:100252647|protein brassinosteroid insensitive 1 [EC:2.7.10.1 2.7.11.1]	-	GO:0005488//binding;GO:0016740//transferase activity	GO:0032501//multicellular organismal process;GO:0007165//signal transduction	gi|229914865|gb|ACQ90590.1|/3.28835e-51/brassinosteroid receptor-like protein [Eutrema halophilum]
Unigene17776_NAU-LB	1330	239	78	43.5708	11.2766	-1.95003	Down	1.86456e-29	3.85886e-28	K04424|1|3e-46|184|aly:ARALYDRAFT_909157|sterile alpha motif and leucine zipper containing kinase AZK [EC:2.7.11.25];K14510|2|8e-46|182|rcu:RCOM_0382890|serine/threonine-protein kinase CTR1 [EC:2.7.11.1]	GO:0016020//membrane	GO:0004702//receptor signaling protein serine/threonine kinase activity;GO:0032559	GO:0006464//cellular protein modification process	gi|297798854|ref|XP_002867311.1|/0/kinase family protein [Arabidopsis lyrata subsp. lyrata]
CL9030.Contig1_NAU-LB	828	52	17	15.2273	3.9478	-1.94754	Down	1.69805e-07	1.05562e-06	K14510|1|8e-58|221|rcu:RCOM_0382890|serine/threonine-protein kinase CTR1 [EC:2.7.11.1];K04424|2|2e-57|220|aly:ARALYDRAFT_909157|sterile alpha motif and leucine zipper containing kinase AZK [EC:2.7.11.25]	-	GO:0004713//protein tyrosine kinase activity;GO:0032559	GO:0006464//cellular protein modification process	gi|297822827|ref|XP_002879296.1|/5.12614e-125/kinase family protein [Arabidopsis lyrata subsp. lyrata]
Unigene15528_NAU-LB	560	100	33	43.2974	11.3308	-1.93402	Down	4.58882e-13	4.58626e-12	K14431|1|5e-41|165|zma:100280649|transcription factor TGA	GO:0043231//intracellular membrane-bounded organelle	GO:0001071//nucleic acid binding transcription factor activity;GO:0003677//DNA binding;GO:0005515//protein binding	GO:0009627//systemic acquired resistance;GO:0006351//transcription, DNA-dependent	gi|226505872|ref|NP_001147039.1|/5.26377e-40/transcription factor TGA4 [Zea mays]
CL6278.Contig1_NAU-LB	2363	306	101	31.3984	8.21852	-1.93374	Down	7.42134e-37	1.89589e-35	K14508|1|6e-119|426|vvi:100250996|regulatory protein NPR1	-	GO:0005488//binding	GO:0009863//salicylic acid mediated signaling pathway;GO:0042742//defense response to bacterium;GO:0009867//jasmonic acid mediated signaling pathway;GO:0050832//defense response to fungus	gi|312282831|dbj|BAJ34281.1|/0/unnamed protein product [Thellungiella halophila]
CL5210.Contig2_NAU-LB	1341	54	18	9.7637	2.58095	-1.91952	Down	1.30221e-07	8.20545e-07	K13464|1|6e-139|492|aly:ARALYDRAFT_479270|jasmonate ZIM domain-containing protein	-	GO:0005515//protein binding	-	gi|18401669|ref|NP_566590.1|/2.10735e-141/protein TIFY 6B [Arabidopsis thaliana]
CL8651.Contig2_NAU-LB	1254	110	37	21.2689	5.67336	-1.90647	Down	5.54348e-14	5.88872e-13	K14493|1|1e-35|149|ppp:PHYPADRAFT_118478|gibberellin receptor GID1 [EC:3.-.-.-]	-	GO:0003824//catalytic activity	-	gi|297838625|ref|XP_002887194.1|/1.802e-147/hypothetical protein ARALYDRAFT_475988 [Arabidopsis lyrata subsp. lyrata]
CL5715.Contig2_NAU-LB	2503	56	19	5.42471	1.45958	-1.89399	Down	9.94556e-08	6.3264e-07	K14510|1|0.0|1251|ath:AT5G03730|serine/threonine-protein kinase CTR1 [EC:2.7.11.1]	GO:0031090//organelle membrane	GO:0004674//protein serine/threonine kinase activity;GO:0032559	GO:0017145//stem cell division;GO:0009756//carbohydrate mediated signaling;GO:0009873//ethylene mediated signaling pathway;GO:0034285;GO:0010039//response to iron ion;GO:0048506;GO:0006464//cellular protein modification process;GO:0009746;GO:0048528//post-embryonic root development;GO:0009685//gibberellin metabolic process	gi|312282349|dbj|BAJ34040.1|/0/unnamed protein product [Thellungiella halophila]
gi|166127359|gb|FD557829.1|FD557829	664	55	19	20.0837	5.50201	-1.86799	Down	1.6963e-07	1.05476e-06	K04733|1|1e-39|160|smo:SELMODRAFT_159261|interleukin-1 receptor-associated kinase 4 [EC:2.7.11.1];K13415|3|1e-36|150|rcu:RCOM_0478150|protein brassinosteroid insensitive 1 [EC:2.7.10.1 2.7.11.1];K08286|4|4e-36|149|ath:AT4G28490|protein-serine/threonine kinase [EC:2.7.11.-];K00924|5|8e-36|148|aly:ARALYDRAFT_489442|[EC:2.7.1.-]	GO:0043231//intracellular membrane-bounded organelle;GO:0016020//membrane	GO:0004672//protein kinase activity;GO:0032559	GO:0009725//response to hormone stimulus;GO:0006468//protein phosphorylation	gi|4008012|gb|AAC95354.1|/6.53204e-108/receptor-like protein kinase [Arabidopsis thaliana]
CL1268.Contig2_NAU-LB	1561	155	54	24.0757	6.65161	-1.8558	Down	1.82548e-18	2.48474e-17	K14494|1|1e-28|125|aly:ARALYDRAFT_484073|DELLA protein	GO:0043231//intracellular membrane-bounded organelle	GO:0004468//lysine N-acetyltransferase activity;GO:0046914//transition metal ion binding;GO:0001071//nucleic acid binding transcription factor activity	GO:0010074//maintenance of meristem identity;GO:0006351//transcription, DNA-dependent;GO:0000904//cell morphogenesis involved in differentiation	gi|297828231|ref|XP_002881998.1|/0/hypothetical protein ARALYDRAFT_483651 [Arabidopsis lyrata subsp. lyrata]
CL8322.Contig2_NAU-LB	411	60	21	35.3964	9.82457	-1.84914	Down	5.74182e-08	3.75685e-07	K13417|1|1e-12|70.1|aly:ARALYDRAFT_899604|somatic embryogenesis receptor kinase 4 [EC:2.7.10.1 2.7.11.1];K13418|3|3e-12|68.6|aly:ARALYDRAFT_895025|somatic embryogenesis receptor kinase 1 [EC:2.7.10.1 2.7.11.1];K13416|5|5e-12|67.8|ath:AT4G33430|brassinosteroid insensitive 1-associated receptor kinase 1 [EC:2.7.10.1 2.7.11.1]	GO:0005618//cell wall;GO:0043231//intracellular membrane-bounded organelle;GO:0016020//membrane	GO:0004672//protein kinase activity;GO:0046872//metal ion binding;GO:0032559	GO:0006952//defense response;GO:0051707//response to other organism;GO:0000902//cell morphogenesis;GO:0005975//carbohydrate metabolic process;GO:0007165//signal transduction;GO:0048528//post-embryonic root development;GO:0006884//cell volume homeostasis;GO:0010033//response to organic substance;GO:0006464//cellular protein modification process	gi|15218167|ref|NP_173544.1|/1.50064e-54/wall-associated receptor kinase 4 [Arabidopsis thaliana]
gi|158915297|gb|EX888836.1|EX888836	728	113	40	37.6354	10.5649	-1.83281	Down	1.19787e-13	1.24534e-12	K14494|1|1e-79|294|aly:ARALYDRAFT_484073|DELLA protein	GO:0043231//intracellular membrane-bounded organelle	GO:0001071//nucleic acid binding transcription factor activity;GO:0005488//binding	GO:0006351//transcription, DNA-dependent;GO:0010162//seed dormancy process;GO:0009639//response to red or far red light;GO:0009740//gibberellic acid mediated signaling pathway;GO:0009894;GO:0006972//hyperosmotic response;GO:0019740//nitrogen utilization;GO:0010232//vascular transport;GO:0009845//seed germination	gi|75104298|sp|Q5BN23.1|RGA1_BRACM/5.43535e-85/RecName: Full=DELLA protein RGA1; AltName: Full=BrRGA1; AltName: Full=RGA-like protein 1
CL7588.Contig1_NAU-LB	775	158	56	49.4316	13.8938	-1.83099	Down	1.78444e-18	2.43007e-17	K14489|1|4e-11|66.6|vvi:100263145|arabidopsis histidine kinase 2/3/4 (cytokinin receptor) [EC:2.7.13.3]	GO:0005911//cell-cell junction;GO:0031224//intrinsic to membrane	GO:0030247//polysaccharide binding;GO:0003824//catalytic activity	-	gi|12325092|gb|AAG52501.1|AC018364_19/1.6312e-21/unknown protein; 45065-49536 [Arabidopsis thaliana]
Unigene17058_NAU-LB	861	62	22	17.4597	4.9131	-1.82933	Down	4.34378e-08	2.86845e-07	K14485|1|3e-97|353|vvi:100233127|transport inhibitor response 1	GO:0031090//organelle membrane	GO:0042562//hormone binding;GO:0043178//alcohol binding	GO:0048437//floral organ development;GO:0009755//hormone-mediated signaling pathway;GO:0009555//pollen development;GO:0010167//response to nitrate;GO:0048528//post-embryonic root development;GO:0009607//response to biotic stimulus	gi|147742773|gb|ABQ50554.1|/9.63603e-146/hypothetical protein [Brassica rapa]
CL8322.Contig1_NAU-LB	705	198	71	68.0966	19.3645	-1.81417	Down	1.70307e-22	2.76334e-21	K13418|1|3e-06|50.1|pop:POPTR_913861|somatic embryogenesis receptor kinase 1 [EC:2.7.10.1 2.7.11.1];K13417|2|7e-06|48.9|aly:ARALYDRAFT_899604|somatic embryogenesis receptor kinase 4 [EC:2.7.10.1 2.7.11.1];K13416|4|1e-05|48.5|ath:AT4G33430|brassinosteroid insensitive 1-associated receptor kinase 1 [EC:2.7.10.1 2.7.11.1]	GO:0005618//cell wall;GO:0043231//intracellular membrane-bounded organelle;GO:0016020//membrane	GO:0004672//protein kinase activity;GO:0046872//metal ion binding;GO:0032559	GO:0006952//defense response;GO:0051707//response to other organism;GO:0000902//cell morphogenesis;GO:0005975//carbohydrate metabolic process;GO:0007165//signal transduction;GO:0048528//post-embryonic root development;GO:0006884//cell volume homeostasis;GO:0010033//response to organic substance;GO:0006464//cellular protein modification process	gi|15218167|ref|NP_173544.1|/1.61419e-38/wall-associated receptor kinase 4 [Arabidopsis thaliana]
CL6876.Contig2_NAU-LB	1643	316	114	46.6336	13.3415	-1.80545	Down	9.98336e-35	2.42131e-33	K01090|1|8e-46|183|sbi:SORBI_01g038410|protein phosphatase [EC:3.1.3.16];K14497|2|8e-41|166|vcn:VOLCADRAFT_61058|protein phosphatase 2C [EC:3.1.3.16]	GO:0043234//protein complex	GO:0004721//phosphoprotein phosphatase activity;GO:0043169//cation binding	GO:0006464//cellular protein modification process	gi|312282167|dbj|BAJ33949.1|/0/unnamed protein product [Thellungiella halophila]
CL9128.Contig3_NAU-LB	1986	223	81	27.2254	7.84227	-1.79561	Down	8.39668e-25	1.48273e-23	K14514|1|0.0|825|aly:ARALYDRAFT_481586|ethylene-insensitive protein 3	GO:0043231//intracellular membrane-bounded organelle	GO:0003676//nucleic acid binding;GO:0001071//nucleic acid binding transcription factor activity	GO:0006952//defense response;GO:0000160//two-component signal transduction system (phosphorelay);GO:0009725//response to hormone stimulus;GO:0009756//carbohydrate mediated signaling;GO:0010039//response to iron ion;GO:0006351//transcription, DNA-dependent	gi|312282171|dbj|BAJ33951.1|/0/unnamed protein product [Thellungiella halophila]
Unigene7256_NAU-LB	1270	55	20	10.5005	3.02805	-1.79399	Down	3.66118e-07	2.20357e-06	K13415|1|5e-76|283|pop:POPTR_562744|protein brassinosteroid insensitive 1 [EC:2.7.10.1 2.7.11.1]	GO:0031224//intrinsic to membrane;GO:0031410//cytoplasmic vesicle	GO:0004672//protein kinase activity;GO:0004872//receptor activity;GO:0016491//oxidoreductase activity;GO:0032559	GO:0007167//enzyme linked receptor protein signaling pathway;GO:0006950//response to stress;GO:0006464//cellular protein modification process	gi|297817842|ref|XP_002876804.1|/0/ATPSKR1 [Arabidopsis lyrata subsp. lyrata]
gi|158653751|gb|EX763642.1|EX763642	768	41	15	12.9441	3.75549	-1.78522	Down	1.24687e-05	6.18361e-05	K13416|1|1e-29|102|ath:AT4G33430|brassinosteroid insensitive 1-associated receptor kinase 1 [EC:2.7.10.1 2.7.11.1]	GO:0016020//membrane	GO:0004672//protein kinase activity;GO:0032559	GO:0006464//cellular protein modification process	gi|11994595|dbj|BAB02650.1|/6.69239e-96/receptor-like serine/threonine kinase [Arabidopsis thaliana]
CL5825.Contig2_NAU-LB	1391	120	44	20.9172	6.08221	-1.78202	Down	6.58832e-14	6.96006e-13	K14510|1|2e-72|271|vvi:100240856|serine/threonine-protein kinase CTR1 [EC:2.7.11.1];K04424|5|1e-69|261|ath:AT5G11850|sterile alpha motif and leucine zipper containing kinase AZK [EC:2.7.11.25]	-	GO:0004713//protein tyrosine kinase activity;GO:0032559	GO:0006464//cellular protein modification process	gi|297820696|ref|XP_002878231.1|/0/kinase family protein [Arabidopsis lyrata subsp. lyrata]
gi|167477551|gb|FD965866.1|FD965866	778	46	17	14.336	4.20151	-1.77066	Down	4.13186e-06	2.18001e-05	K14494|1|7e-11|65.9|vvi:100232937|DELLA protein	GO:0043231//intracellular membrane-bounded organelle	GO:0004468//lysine N-acetyltransferase activity;GO:0046914//transition metal ion binding;GO:0001071//nucleic acid binding transcription factor activity	GO:0010074//maintenance of meristem identity;GO:0006351//transcription, DNA-dependent;GO:0000904//cell morphogenesis involved in differentiation	gi|297820922|ref|XP_002878344.1|/3.73584e-66/scarecrow transcription factor family protein [Arabidopsis lyrata subsp. lyrata]
Unigene9208_NAU-LB	831	51	19	14.8805	4.39631	-1.75906	Down	1.37433e-06	7.68586e-06	K04733|1|5e-44|176|smo:SELMODRAFT_159261|interleukin-1 receptor-associated kinase 4 [EC:2.7.11.1];K13417|3|4e-19|93.2|aly:ARALYDRAFT_899604|somatic embryogenesis receptor kinase 4 [EC:2.7.10.1 2.7.11.1];K05658|4|4e-19|93.2|vvi:100262734|ATP-binding cassette, subfamily B (MDR/TAP), member 1;K13416|5|4e-19|93.2|rcu:RCOM_1534760|brassinosteroid insensitive 1-associated receptor kinase 1 [EC:2.7.10.1…	GO:0016020//membrane	GO:0004702//receptor signaling protein serine/threonine kinase activity;GO:0032559	GO:0006464//cellular protein modification process	gi|297852980|ref|XP_002894371.1|/9.79902e-100/kinase family protein [Arabidopsis lyrata subsp. lyrata]
CL4061.Contig1_NAU-LB	1887	51	19	6.55311	1.93606	-1.75906	Down	1.37433e-06	7.68508e-06	K13415|1|9e-52|203|rcu:RCOM_0478150|protein brassinosteroid insensitive 1 [EC:2.7.10.1 2.7.11.1]	GO:0031224//intrinsic to membrane	GO:0016301//kinase activity;GO:0032559	GO:0006464//cellular protein modification process;GO:0007167//enzyme linked receptor protein signaling pathway	gi|313190|emb|CAA51385.1|/0/TMKL1 [Arabidopsis thaliana]
CL1327.Contig1_NAU-LB	2336	51	19	5.29355	1.56393	-1.75906	Down	1.37433e-06	7.68431e-06	K08332|1|1e-23|110|vcn:VOLCADRAFT_41528|vacuolar protein 8;K14431|5|1e-22|106|aly:ARALYDRAFT_311885|transcription factor TGA	GO:0043234//protein complex	GO:0019787//small conjugating protein ligase activity	GO:0032446//protein modification by small protein conjugation	gi|297825203|ref|XP_002880484.1|/0/armadillo/beta-catenin repeat family protein [Arabidopsis lyrata subsp. lyrata]
Unigene19368_NAU-LB	1618	585	218	87.6651	25.9068	-1.75867	Down	1.27419e-60	5.25844e-59	K00924|1|0.0|772|ath:AT2G30980|[EC:2.7.1.-];K14502|2|0.0|693|rcu:RCOM_1250130|protein brassinosteroid insensitive 2 [EC:2.7.11.1]	GO:0044444//cytoplasmic part;GO:0016020//membrane	GO:0004672//protein kinase activity;GO:0005515//protein binding;GO:0032559	GO:0043401//steroid hormone mediated signaling pathway;GO:0006972//hyperosmotic response;GO:0008104//protein localization;GO:0006464//cellular protein modification process	gi|297826527|ref|XP_002881146.1|/0/hypothetical protein ARALYDRAFT_902112 [Arabidopsis lyrata subsp. lyrata]
CL5863.Contig1_NAU-LB	1824	115	43	15.287	4.53294	-1.75379	Down	4.00936e-13	4.01651e-12	K13415|1|0.0|956|aly:ARALYDRAFT_912402|protein brassinosteroid insensitive 1 [EC:2.7.10.1 2.7.11.1]	GO:0032991//macromolecular complex;GO:0016020//membrane;GO:0043231//intracellular membrane-bounded organelle	GO:0004871//signal transducer activity;GO:0000166//nucleotide binding;GO:0004672//protein kinase activity;GO:0046983//protein dimerization activity;GO:0042802//identical protein binding	GO:0009908//flower development;GO:0009720//detection of hormone stimulus;GO:0048827//phyllome development;GO:0048878//chemical homeostasis;GO:0009411//response to UV;GO:0010208//pollen wall assembly;GO:0043401//steroid hormone mediated signaling pathway	gi|297797926|ref|XP_002866847.1|/0/hypothetical protein ARALYDRAFT_912402 [Arabidopsis lyrata subsp. lyrata]
CL1503.Contig2_NAU-LB	1228	64	24	12.6366	3.75793	-1.7496	Down	6.88938e-08	4.47556e-07	K10151|1|1e-31|135|pop:POPTR_804326|cyclin D2;K14505|2|5e-31|133|vvi:100264093|cyclin D3, plant	GO:0043231//intracellular membrane-bounded organelle	GO:0019887//protein kinase regulator activity;GO:0005488//binding	GO:0051318//G1 phase;GO:0034285	gi|297825127|ref|XP_002880446.1|/3.03084e-99/CYCD2_1 [Arabidopsis lyrata subsp. lyrata]
CL6795.Contig1_NAU-LB	1797	61	23	8.23059	2.46102	-1.74174	Down	1.53436e-07	9.60078e-07	K04733|1|1e-55|164|smo:SELMODRAFT_230241|interleukin-1 receptor-associated kinase 4 [EC:2.7.11.1];K13415|5|2e-47|150|rcu:RCOM_0478150|protein brassinosteroid insensitive 1 [EC:2.7.10.1 2.7.11.1]	GO:0043231//intracellular membrane-bounded organelle;GO:0016020//membrane	GO:0004672//protein kinase activity;GO:0000166//nucleotide binding	GO:0009725//response to hormone stimulus	gi|391224308|emb|CCI61485.1|/0/unnamed protein product [Arabidopsis halleri]
Unigene11146_NAU-LB	1188	148	56	30.2061	9.06375	-1.73666	Down	2.89646e-16	3.51323e-15	K08332|1|9e-22|102|vcn:VOLCADRAFT_41528|vacuolar protein 8;K14431|4|5e-21|100|aly:ARALYDRAFT_311885|transcription factor TGA	GO:0043234//protein complex;GO:0043231//intracellular membrane-bounded organelle;GO:0044444//cytoplasmic part	GO:0003723//RNA binding;GO:0033612//receptor serine/threonine kinase binding;GO:0019787//small conjugating protein ligase activity	GO:0009743//response to carbohydrate stimulus;GO:0032446//protein modification by small protein conjugation	gi|297826261|ref|XP_002881013.1|/1.8412e-146/armadillo/beta-catenin repeat family protein [Arabidopsis lyrata subsp. lyrata]
CL7523.Contig2_NAU-LB	1468	105	40	17.3425	5.23926	-1.72688	Down	7.09798e-12	6.56522e-11	K14491|1|2e-22|105|zma:541638|two-component response regulator ARR-B family	GO:0043231//intracellular membrane-bounded organelle	GO:0001071//nucleic acid binding transcription factor activity;GO:0003677//DNA binding	GO:0015995//chlorophyll biosynthetic process;GO:0009908//flower development;GO:0009657//plastid organization	gi|312281707|dbj|BAJ33719.1|/1.29102e-163/unnamed protein product [Thellungiella halophila]
gi|332780062|gb|FY440038.1|FY440038	855	604	231	171.285	51.9496	-1.72122	Down	1.05788e-60	4.3755e-59	K03013|1|6e-09|59.7|vvi:100258335|DNA-directed RNA polymerases I, II, and III subunit RPABC1;K13415|4|5e-07|53.1|osa:4324691|protein brassinosteroid insensitive 1 [EC:2.7.10.1 2.7.11.1];K13420|5|7e-07|52.8|vvi:100253808|LRR receptor-like serine/threonine-protein kinase FLS2 [EC:2.7.11.1]	GO:0044464//cell part;GO:0005576//extracellular region	GO:0016462//pyrophosphatase activity;GO:0032559;GO:0016772//transferase activity, transferring phosphorus-containing groups	GO:0009607//response to biotic stimulus;GO:0009628//response to abiotic stimulus;GO:0006950//response to stress;GO:0012501//programmed cell death;GO:0006796//phosphate-containing compound metabolic process	gi|227438233|gb|ACP30606.1|/2.78213e-129/disease resistance protein [Brassica rapa subsp. pekinensis]
CL7743.Contig1_NAU-LB	1494	439	168	71.2465	21.6219	-1.72032	Down	1.45464e-44	4.46506e-43	K14494|1|9e-60|229|pop:POPTR_645273|DELLA protein	GO:0043231//intracellular membrane-bounded organelle;GO:0042995//cell projection	GO:0042802//identical protein binding;GO:0003677//DNA binding;GO:0001071//nucleic acid binding transcription factor activity	GO:0003002//regionalization;GO:0072595;GO:0051301//cell division	gi|297816728|ref|XP_002876247.1|/0/hypothetical protein ARALYDRAFT_485819 [Arabidopsis lyrata subsp. lyrata]
CL4932.Contig1_NAU-LB	2178	104	40	11.5778	3.53133	-1.71307	Down	1.16962e-11	1.05841e-10	K14494|1|1e-50|199|ppp:PHYPADRAFT_235432|DELLA protein	-	-	GO:0006351//transcription, DNA-dependent	gi|312281583|dbj|BAJ33657.1|/0/unnamed protein product [Thellungiella halophila]
CL5809.Contig1_NAU-LB	2799	219	85	18.971	5.83918	-1.69996	Down	1.10029e-22	1.80001e-21	K04424|1|7e-45|181|aly:ARALYDRAFT_909157|sterile alpha motif and leucine zipper containing kinase AZK [EC:2.7.11.25];K14510|3|2e-40|166|ath:AT5G03730|serine/threonine-protein kinase CTR1 [EC:2.7.11.1]	GO:0043231//intracellular membrane-bounded organelle;GO:0044444//cytoplasmic part	GO:0004672//protein kinase activity;GO:0000166//nucleotide binding	GO:0006464//cellular protein modification process	gi|297844550|ref|XP_002890156.1|/0/kinase family protein [Arabidopsis lyrata subsp. lyrata]
gi|158647789|gb|EX757680.1|EX757680	744	36	14	11.7322	3.61819	-1.69713	Down	7.88956e-05	0.000344195	K14485|1|8e-80|294|ath:AT3G62980|transport inhibitor response 1	GO:0031090//organelle membrane	GO:0042562//hormone binding	GO:0009555//pollen development;GO:0009607//response to biotic stimulus;GO:0010167//response to nitrate;GO:0048437//floral organ development;GO:0048528//post-embryonic root development	gi|18405102|ref|NP_566800.1|/1.42814e-115/protein auxin SIGNALING F-BOX 2 [Arabidopsis thaliana]
CL275.Contig4_NAU-LB	3519	192	75	13.2291	4.09806	-1.69071	Down	6.19202e-20	9.02013e-19	K14486|1|5e-149|527|mtr:MTR_2g005240|auxin response factor	GO:0009536//plastid	GO:0003676//nucleic acid binding;GO:0001071//nucleic acid binding transcription factor activity;GO:0005515//protein binding	GO:0006355//regulation of transcription, DNA-dependent;GO:0009908//flower development;GO:0009755//hormone-mediated signaling pathway;GO:0009900;GO:0010260//organ senescence;GO:0008283//cell proliferation	gi|379323190|gb|AFD01294.1|/0/auxin response factor 2-2 [Brassica rapa subsp. pekinensis]
gi|167479896|gb|FD962828.1|FD962828	740	38	15	12.4509	3.89759	-1.6756	Down	5.80598e-05	0.000256761	K13422|1|1e-51|201|vvi:100250607|transcription factor MYC2	GO:0043231//intracellular membrane-bounded organelle	GO:0016491//oxidoreductase activity	-	gi|89274228|gb|ABD65632.1|/5.82414e-74/basic helix-loop-helix (bHLH) family transcription factor [Brassica oleracea]
CL1519.Contig1_NAU-LB	2123	227	90	25.9254	8.15133	-1.66926	Down	6.84334e-23	1.12883e-21	K14500|1|0.0|749|gmx:100781311|BR-signaling kinase [EC:2.7.11.1]	GO:0016020//membrane	GO:0004871//signal transducer activity;GO:0004672//protein kinase activity;GO:0032559	GO:0006464//cellular protein modification process	gi|297840147|ref|XP_002887955.1|/0/kinase family protein [Arabidopsis lyrata subsp. lyrata]
gnl|UG|Rsa#S42008334	805	211	84	63.553	20.0641	-1.66334	Down	2.75524e-21	4.25093e-20	K14488|1|3e-53|206|aly:ARALYDRAFT_912336|SAUR family protein	-	-	GO:0009725//response to hormone stimulus	gi|15234829|ref|NP_195597.1|/4.22701e-52/SAUR-like auxin-responsive protein [Arabidopsis thaliana]
CL5018.Contig1_NAU-LB	1719	62	25	8.74511	2.79641	-1.6449	Down	3.78018e-07	2.25929e-06	K14500|1|0.0|935|aly:ARALYDRAFT_490499|BR-signaling kinase [EC:2.7.11.1]	GO:0016020//membrane	GO:0004871//signal transducer activity;GO:0004672//protein kinase activity;GO:0032559	GO:0006464//cellular protein modification process;GO:0043401//steroid hormone mediated signaling pathway	gi|297814269|ref|XP_002875018.1|/0/kinase family protein [Arabidopsis lyrata subsp. lyrata]
CL9201.Contig1_NAU-LB	1152	112	46	23.573	7.67788	-1.61836	Down	1.39688e-11	1.2618e-10	K14497|1|2e-43|174|bdi:100838998|protein phosphatase 2C [EC:3.1.3.16]	GO:0043234//protein complex	GO:0043169//cation binding;GO:0004721//phosphoprotein phosphatase activity;GO:0032561//guanyl ribonucleotide binding;GO:0004620//phospholipase activity	GO:0035556//intracellular signal transduction;GO:0006464//cellular protein modification process;GO:0006810//transport	gi|312282605|dbj|BAJ34168.1|/1.65938e-144/unnamed protein product [Thellungiella halophila]
Unigene14977_NAU-LB	952	119	49	30.3082	9.89681	-1.61467	Down	3.51378e-12	3.31964e-11	K13422|1|2e-92|337|ath:AT1G32640|transcription factor MYC2	GO:0043231//intracellular membrane-bounded organelle	GO:0003676//nucleic acid binding;GO:0001071//nucleic acid binding transcription factor activity;GO:0016491//oxidoreductase activity	GO:0009725//response to hormone stimulus;GO:0009813//flavonoid biosynthetic process;GO:0009414//response to water deprivation;GO:0009743//response to carbohydrate stimulus;GO:0006355//regulation of transcription, DNA-dependent;GO:0034599//cellular response to oxidative stress;GO:0007165//signal transduction;GO:0002213//defense response to insect	gi|151383081|gb|ABS11038.1|/6.69285e-98/MYC [Brassica oleracea var. gemmifera]
Unigene359_NAU-LB	2448	407	168	40.3118	13.1957	-1.61113	Down	7.57856e-38	1.99189e-36	K14485|1|0.0|671|vvi:100233127|transport inhibitor response 1	GO:0031090//organelle membrane	GO:0042562//hormone binding;GO:0043178//alcohol binding	GO:0048437//floral organ development;GO:0009755//hormone-mediated signaling pathway;GO:0009555//pollen development;GO:0010167//response to nitrate;GO:0048528//post-embryonic root development;GO:0009607//response to biotic stimulus	gi|147742773|gb|ABQ50554.1|/0/hypothetical protein [Brassica rapa]
Unigene7280_NAU-LB	844	111	46	31.8882	10.4798	-1.60542	Down	2.25358e-11	1.99481e-10	K13422|1|2e-61|233|pop:POPTR_836925|transcription factor MYC2	-	GO:0005488//binding;GO:0016491//oxidoreductase activity	GO:0070887//cellular response to chemical stimulus;GO:0009719;GO:0006355//regulation of transcription, DNA-dependent;GO:0006950//response to stress;GO:0010033//response to organic substance	gi|297794559|ref|XP_002865164.1|/3.84531e-99/hypothetical protein ARALYDRAFT_916752 [Arabidopsis lyrata subsp. lyrata]
Unigene222_NAU-LB	2144	105	44	11.8745	3.94606	-1.58938	Down	1.06863e-10	8.95046e-10	K14486|1|7e-46|184|vvi:100245251|auxin response factor	-	-	GO:0048364//root development;GO:0009755//hormone-mediated signaling pathway;GO:0006351//transcription, DNA-dependent	gi|379323230|gb|AFD01314.1|/0/auxin response factor 17-2 [Brassica rapa subsp. pekinensis]
gnl|UG|Rsa#S41989801	900	57	24	15.3561	5.12749	-1.58249	Down	2.2014e-06	1.19447e-05	K14516|1|1e-31|135|pop:POPTR_804955|ethylene-responsive transcription factor 1	GO:0009536//plastid	GO:0001071//nucleic acid binding transcription factor activity	GO:0000160//two-component signal transduction system (phosphorelay);GO:0009725//response to hormone stimulus;GO:0009743//response to carbohydrate stimulus;GO:0009611//response to wounding;GO:0006351//transcription, DNA-dependent	gi|30684878|ref|NP_850162.1|/2.11988e-74/ethylene-responsive transcription factor 15 [Arabidopsis thaliana]
gi|154260521|gb|EV571510.1|EV571510	820	38	16	11.2362	3.75182	-1.58249	Down	0.000114313	0.000480275	K14500|1|7e-60|228|gmx:100781311|BR-signaling kinase [EC:2.7.11.1]	GO:0016020//membrane	GO:0004871//signal transducer activity;GO:0004672//protein kinase activity;GO:0032559	GO:0006464//cellular protein modification process;GO:0006796//phosphate-containing compound metabolic process	gi|6633851|gb|AAF19710.1|AC008047_17/3.56059e-70/F2K11.13 [Arabidopsis thaliana]
gi|161514389|gb|EY894332.1|EY894332	699	92	39	31.9124	10.7281	-1.57272	Down	2.02664e-09	1.52737e-08	K14497|1|9e-07|52.0|pop:POPTR_645770|protein phosphatase 2C [EC:3.1.3.16]	GO:0043234//protein complex;GO:0043231//intracellular membrane-bounded organelle	GO:0043169//cation binding;GO:0004721//phosphoprotein phosphatase activity	GO:0006464//cellular protein modification process	gi|312283467|dbj|BAJ34599.1|/3.16591e-71/unnamed protein product [Thellungiella halophila]
gnl|UG|Rsa#S42044523	688	108	46	38.0614	12.856	-1.56589	Down	9.3209e-11	7.84466e-10	K13417|1|1e-80|296|ath:AT2G13790|somatic embryogenesis receptor kinase 4 [EC:2.7.10.1 2.7.11.1];K13416|3|2e-75|280|aly:ARALYDRAFT_491347|brassinosteroid insensitive 1-associated receptor kinase 1 [EC:2.7.10.1 2.7.11.1]	GO:0031224//intrinsic to membrane;GO:0032991//macromolecular complex;GO:0043231//intracellular membrane-bounded organelle	GO:0004674//protein serine/threonine kinase activity;GO:0004871//signal transducer activity;GO:0016628//oxidoreductase activity, acting on the CH-CH group of donors, NAD or NADP as acceptor;GO:0005102//receptor binding;GO:0004713//protein tyrosine kinase activity;GO:0046983//protein dimerization activity;GO:0032559	GO:0006952//defense response;GO:0043401//steroid hormone mediated signaling pathway;GO:0009743//response to carbohydrate stimulus;GO:0040007//growth;GO:0002239//response to oomycetes;GO:0010260//organ senescence;GO:0006464//cellular protein modification process	gi|20453088|gb|AAM19787.1|/1.7856e-79/At2g13800/F13J11.15 [Arabidopsis thaliana]
CL112.Contig2_NAU-LB	1248	129	55	25.0625	8.47392	-1.56443	Down	1.4751e-12	1.42931e-11	K14510|1|2e-36|151|aly:ARALYDRAFT_487152|serine/threonine-protein kinase CTR1 [EC:2.7.11.1];K04424|2|4e-36|150|aly:ARALYDRAFT_909157|sterile alpha motif and leucine zipper containing kinase AZK [EC:2.7.11.25]	GO:0016020//membrane	GO:0004672//protein kinase activity;GO:0032559	GO:0006464//cellular protein modification process;GO:0007165//signal transduction	gi|297817188|ref|XP_002876477.1|/7.24025e-173/predicted protein [Arabidopsis lyrata subsp. lyrata]
CL1268.Contig3_NAU-LB	1912	88	38	11.1595	3.82148	-1.54607	Down	7.04824e-09	5.04123e-08	K14494|1|1e-29|129|aly:ARALYDRAFT_484073|DELLA protein	GO:0043231//intracellular membrane-bounded organelle	GO:0004468//lysine N-acetyltransferase activity;GO:0046914//transition metal ion binding;GO:0001071//nucleic acid binding transcription factor activity	GO:0010074//maintenance of meristem identity;GO:0006351//transcription, DNA-dependent;GO:0000904//cell morphogenesis involved in differentiation	gi|297828231|ref|XP_002881998.1|/0/hypothetical protein ARALYDRAFT_483651 [Arabidopsis lyrata subsp. lyrata]
CL4584.Contig1_NAU-LB	1138	173	75	36.8598	12.6723	-1.54037	Down	5.2642e-16	6.27965e-15	K13422|1|9e-133|471|aly:ARALYDRAFT_890840|transcription factor MYC2	GO:0043231//intracellular membrane-bounded organelle	GO:0003676//nucleic acid binding;GO:0001071//nucleic acid binding transcription factor activity	GO:0009725//response to hormone stimulus;GO:0009813//flavonoid biosynthetic process;GO:0009414//response to water deprivation;GO:0009743//response to carbohydrate stimulus;GO:0006355//regulation of transcription, DNA-dependent;GO:0034599//cellular response to oxidative stress;GO:0007165//signal transduction;GO:0002213//defense response to insect	gi|151383081|gb|ABS11038.1|/1.69046e-141/MYC [Brassica oleracea var. gemmifera]
Unigene13155_NAU-LB	873	59	26	16.3865	5.72658	-1.51677	Down	3.03324e-06	1.62426e-05	K04424|1|3e-87|319|aly:ARALYDRAFT_909157|sterile alpha motif and leucine zipper containing kinase AZK [EC:2.7.11.25];K14510|3|2e-85|313|aly:ARALYDRAFT_487152|serine/threonine-protein kinase CTR1 [EC:2.7.11.1]	-	GO:0032559;GO:0004702//receptor signaling protein serine/threonine kinase activity	GO:0023052//signaling;GO:0006351//transcription, DNA-dependent;GO:0006464//cellular protein modification process	gi|297803818|ref|XP_002869793.1|/6.83692e-147/predicted protein [Arabidopsis lyrata subsp. lyrata]
Unigene5421_NAU-LB	947	442	195	113.168	39.5932	-1.51513	Down	1.50982e-37	3.9201e-36	K14496|1|2e-94|343|ath:AT2G38310|abscisic acid receptor PYR/PYL family	-	GO:0004871//signal transducer activity;GO:0005488//binding	GO:0009755//hormone-mediated signaling pathway	gi|18404709|ref|NP_565887.1|/2.90655e-93/abscisic acid receptor PYL4 [Arabidopsis thaliana]
Unigene5482_NAU-LB	1171	427	191	88.4139	31.3626	-1.49523	Down	1.18994e-35	2.93207e-34	K14432|1|2e-06|52.0|aly:ARALYDRAFT_470374|ABA responsive element binding factor	GO:0043231//intracellular membrane-bounded organelle;GO:0031090//organelle membrane	GO:0001071//nucleic acid binding transcription factor activity	GO:0009743//response to carbohydrate stimulus;GO:0006351//transcription, DNA-dependent;GO:0006984//ER-nucleus signaling pathway	gi|15217559|ref|NP_174998.1|/8.02144e-70/bZIP transcription factor 60 [Arabidopsis thaliana]
Unigene6876_NAU-LB	1642	89	40	13.1421	4.68407	-1.48837	Down	1.51264e-08	1.05042e-07	K01090|1|5e-34|144|rcu:RCOM_1053570|protein phosphatase [EC:3.1.3.16];K14497|3|6e-30|130|vcn:VOLCADRAFT_61058|protein phosphatase 2C [EC:3.1.3.16]	-	GO:0016787//hydrolase activity;GO:0004674//protein serine/threonine kinase activity;GO:0032559	GO:0006464//cellular protein modification process	gi|75249489|sp|Q940A2.1|P2C31_ARATH/0/RecName: Full=Protein kinase and PP2C-like domain-containing protein; Includes: RecName: Full=Probable serine/threonine protein kinase At2g40860; Includes: RecName: Full=Probable protein phosphatase 2C 31; Short=AtPP2C31
CL4611.Contig2_NAU-LB	1824	330	149	43.8671	15.7072	-1.48172	Down	1.43228e-27	2.80251e-26	K14502|1|0.0|769|ath:AT4G18710|protein brassinosteroid insensitive 2 [EC:2.7.11.1];K00924|5|0.0|692|ath:AT2G30980|[EC:2.7.1.-]	GO:0016020//membrane	GO:0004672//protein kinase activity;GO:0005515//protein binding;GO:0032559	GO:0043401//steroid hormone mediated signaling pathway;GO:0016049//cell growth;GO:0009720//detection of hormone stimulus;GO:0046824//positive regulation of nucleocytoplasmic transport;GO:0009887//organ morphogenesis;GO:0006464//cellular protein modification process	gi|297804284|ref|XP_002870026.1|/0/hypothetical protein ARALYDRAFT_914806 [Arabidopsis lyrata subsp. lyrata]
Unigene15722_NAU-LB	1159	200	91	41.8404	15.0971	-1.47062	Down	3.79328e-17	4.82749e-16	K13606|1|1e-11|69.3|bdi:100846349|chlorophyll(ide) b reductase [EC:1.1.1.294];K14491|2|2e-10|65.5|ota:Ot16g01320|two-component response regulator ARR-B family	GO:0043231//intracellular membrane-bounded organelle	GO:0003676//nucleic acid binding	GO:0006351//transcription, DNA-dependent;GO:0009566//fertilization	gi|18404044|ref|NP_566744.1|/8.043e-123/myb family transcription factor [Arabidopsis thaliana]
CL6937.Contig2_NAU-LB	2042	46	21	5.462	1.97742	-1.46581	Down	5.95446e-05	0.000263139	K13415|1|5e-70|264|vvi:100252647|protein brassinosteroid insensitive 1 [EC:2.7.10.1 2.7.11.1]	GO:0031224//intrinsic to membrane;GO:0009536//plastid	GO:0016301//kinase activity;GO:0032559	GO:0006464//cellular protein modification process;GO:0007167//enzyme linked receptor protein signaling pathway	gi|297815142|ref|XP_002875454.1|/0/hypothetical protein ARALYDRAFT_484619 [Arabidopsis lyrata subsp. lyrata]
gi|332783842|gb|FY433978.1|FY433978	826	46	21	13.5029	4.8885	-1.46581	Down	5.95446e-05	0.00026316	K04371|1|3e-25|113|vvi:100254083|extracellular signal-regulated kinase 1/2 [EC:2.7.11.24];K09060|2|2e-08|58.2|pop:POPTR_1111598|plant G-box-binding factor;K14432|4|6e-08|56.2|rcu:RCOM_0516810|ABA responsive element binding factor	GO:0043231//intracellular membrane-bounded organelle	GO:0003677//DNA binding;GO:0001071//nucleic acid binding transcription factor activity;GO:0046983//protein dimerization activity	GO:0006351//transcription, DNA-dependent	gi|312283411|dbj|BAJ34571.1|/6.36884e-67/unnamed protein product [Thellungiella halophila]
Unigene15437_NAU-LB	735	98	45	32.3287	11.7723	-1.45742	Down	4.991e-09	3.62768e-08	K13464|1|1e-28|124|ath:AT5G20900|jasmonate ZIM domain-containing protein	-	GO:0005488//binding	-	gi|312282473|dbj|BAJ34102.1|/2.787e-28/unnamed protein product [Thellungiella halophila]
CL1503.Contig1_NAU-LB	959	39	18	9.86042	3.60903	-1.45004	Down	0.000248374	0.000996022	K10151|1|7e-32|135|pop:POPTR_804326|cyclin D2;K14505|2|3e-29|127|vvi:100264093|cyclin D3, plant	GO:0043231//intracellular membrane-bounded organelle	GO:0019887//protein kinase regulator activity;GO:0005488//binding	GO:0051318//G1 phase;GO:0034285	gi|297825127|ref|XP_002880446.1|/4.53607e-94/CYCD2_1 [Arabidopsis lyrata subsp. lyrata]
CL9543.Contig1_NAU-LB	1825	52	24	6.9086	2.52863	-1.45004	Down	2.27662e-05	0.000108047	K14486|1|4e-18|91.7|ath:AT5G20730|auxin response factor	-	-	-	gi|297795967|ref|XP_002865868.1|/2.20243e-78/hypothetical protein ARALYDRAFT_495229 [Arabidopsis lyrata subsp. lyrata]
Unigene16323_NAU-LB	1287	163	76	30.7085	11.3546	-1.43536	Down	8.61464e-14	9.02184e-13	K13464|1|2e-88|324|ath:AT1G72450|jasmonate ZIM domain-containing protein	-	GO:0005488//binding	GO:0006950//response to stress;GO:0009719	gi|18410088|ref|NP_565043.1|/2.81953e-87/protein TIFY 11B [Arabidopsis thaliana]
CL3674.Contig1_NAU-LB	1422	47	22	8.01397	2.97481	-1.42972	Down	6.80834e-05	0.00029909	K01090|1|3e-32|138|sbi:SORBI_01g038410|protein phosphatase [EC:3.1.3.16];K14497|3|4e-28|124|vcn:VOLCADRAFT_61058|protein phosphatase 2C [EC:3.1.3.16]	GO:0043231//intracellular membrane-bounded organelle;GO:0016020//membrane	GO:0004721//phosphoprotein phosphatase activity	GO:0010017//red or far-red light signaling pathway;GO:0006464//cellular protein modification process	gi|75174756|sp|Q9LME4.1|P2C09_ARATH/1.24283e-147/RecName: Full=Probable protein phosphatase 2C 9; Short=AtPP2C09; AltName: Full=Phytochrome-associated protein phosphatase 2C; Short=PAPP2C
Unigene15721_NAU-LB	1262	187	88	35.9279	13.4079	-1.42203	Down	2.09512e-15	2.4173e-14	K14491|1|4e-11|67.8|ppp:PHYPADRAFT_152341|two-component response regulator ARR-B family	GO:0043231//intracellular membrane-bounded organelle	GO:0003676//nucleic acid binding	GO:0006351//transcription, DNA-dependent;GO:0009566//fertilization	gi|18404044|ref|NP_566744.1|/9.07776e-131/myb family transcription factor [Arabidopsis thaliana]
CL9408.Contig1_NAU-LB	2095	68	32	7.86999	2.93699	-1.42203	Down	1.77921e-06	9.8178e-06	K14497|1|4e-12|72.0|gmx:100776356|protein phosphatase 2C [EC:3.1.3.16]	-	GO:0005488//binding;GO:0004721//phosphoprotein phosphatase activity	-	gi|312283051|dbj|BAJ34391.1|/1.23152e-120/unnamed protein product [Thellungiella halophila]
gi|154097521|gb|EV530494.1|EV530494	873	55	26	15.2756	5.72658	-1.41548	Down	1.88218e-05	9.1243e-05	K14502|1|3e-66|249|ath:AT4G18710|protein brassinosteroid insensitive 2 [EC:2.7.11.1];K03083|4|2e-58|224|zma:100283610|glycogen synthase kinase 3 beta [EC:2.7.11.26]	GO:0016020//membrane	GO:0004672//protein kinase activity;GO:0005515//protein binding;GO:0032559	GO:0043401//steroid hormone mediated signaling pathway;GO:0016049//cell growth;GO:0009720//detection of hormone stimulus;GO:0046824//positive regulation of nucleocytoplasmic transport;GO:0009887//organ morphogenesis;GO:0006464//cellular protein modification process	gi|297804284|ref|XP_002870026.1|/1.71653e-65/hypothetical protein ARALYDRAFT_914806 [Arabidopsis lyrata subsp. lyrata]
CL8558.Contig1_NAU-LB	1633	290	139	43.0587	16.3668	-1.39553	Down	1.9453e-22	3.14993e-21	K12126|1|8e-20|97.1|aly:ARALYDRAFT_471048|phytochrome-interacting factor 3;K13422|3|5e-06|51.2|rcu:RCOM_0864470|transcription factor MYC2;K10863|4|6e-06|50.8|aly:ARALYDRAFT_486946|aprataxin [EC:3.-.-.-]	GO:0043231//intracellular membrane-bounded organelle	GO:0003676//nucleic acid binding;GO:0001071//nucleic acid binding transcription factor activity;GO:0005515//protein binding	GO:0009845//seed germination;GO:0009640//photomorphogenesis;GO:0010476//gibberellin mediated signaling pathway;GO:0006779//porphyrin-containing compound biosynthetic process;GO:0009630//gravitropism;GO:0006351//transcription, DNA-dependent;GO:0010017//red or far-red light signaling pathway	gi|79325353|ref|NP_001031741.1|/2.20645e-58/HIT-type zinc finger protein [Arabidopsis thaliana]
Unigene13175_NAU-LB	2530	123	59	11.7878	4.48402	-1.39443	Down	2.34196e-10	1.91002e-09	K14508|1|0.0|750|aly:ARALYDRAFT_474924|regulatory protein NPR1	GO:0043231//intracellular membrane-bounded organelle	GO:0005488//binding	GO:0002831;GO:0009867//jasmonic acid mediated signaling pathway;GO:0009743//response to carbohydrate stimulus;GO:0009627//systemic acquired resistance;GO:0009863//salicylic acid mediated signaling pathway	gi|149193337|gb|ABR21207.1|/0/putative NPR1 [Brassica napus]
CL5522.Contig1_NAU-LB	901	52	25	13.9936	5.33521	-1.39115	Down	4.0472e-05	0.000185949	K14496|1|1e-90|331|aly:ARALYDRAFT_912134|abscisic acid receptor PYR/PYL family	GO:0043231//intracellular membrane-bounded organelle	GO:0005488//binding;GO:0004871//signal transducer activity	GO:0009755//hormone-mediated signaling pathway	gi|312282869|dbj|BAJ34300.1|/2.94436e-92/unnamed protein product [Thellungiella halophila]
CL5638.Contig2_NAU-LB	852	52	25	14.7983	5.64204	-1.39115	Down	4.0472e-05	0.000185903	K00870|1|1e-12|72.0|cme:CMA103C|protein kinase [EC:2.7.1.37];K14510|3|4e-08|57.0|ppp:PHYPADRAFT_30352|serine/threonine-protein kinase CTR1 [EC:2.7.11.1]	GO:0016020//membrane	GO:0004672//protein kinase activity	-	gi|312281773|dbj|BAJ33752.1|/6.67302e-83/unnamed protein product [Thellungiella halophila]
Unigene11397_NAU-LB	2210	108	52	11.849	4.52426	-1.38901	Down	3.23538e-09	2.3977e-08	K04733|1|3e-57|221|smo:SELMODRAFT_159261|interleukin-1 receptor-associated kinase 4 [EC:2.7.11.1];K13416|3|8e-55|213|rcu:RCOM_1534760|brassinosteroid insensitive 1-associated receptor kinase 1 [EC:2.7.10.1 2.7.11.1];K13418|4|4e-54|211|pop:POPTR_913861|somatic embryogenesis receptor kinase 1 [EC:2.7.10.1 2.7.11.1];K13417|5|7e-54|210|aly:ARALYDRAFT_899604|somatic embryogenesis receptor kinase 4 [EC…	GO:0043231//intracellular membrane-bounded organelle;GO:0016020//membrane	GO:0030246//carbohydrate binding;GO:0004672//protein kinase activity;GO:0032559	GO:0006464//cellular protein modification process	gi|15218220|ref|NP_173006.1|/0/concanavalin A-like lectin protein kinase-like protein [Arabidopsis thaliana]
CL3138.Contig2_NAU-LB	2046	303	146	35.9076	13.7209	-1.38791	Down	3.43764e-23	5.72998e-22	K14489|1|1e-14|80.1|vvi:100263145|arabidopsis histidine kinase 2/3/4 (cytokinin receptor) [EC:2.7.13.3]	GO:0030312//external encapsulating structure	GO:0004553//hydrolase activity, hydrolyzing O-glycosyl compounds;GO:0043167//ion binding	GO:0044238//primary metabolic process	gi|15233271|ref|NP_191103.1|/0/O-Glycosyl hydrolases family 17 protein [Arabidopsis thaliana]
CL275.Contig1_NAU-LB	2073	103	50	12.0472	4.63774	-1.37721	Down	9.33678e-09	6.59578e-08	K14486|1|1e-35|149|mtr:MTR_2g005240|auxin response factor	GO:0009536//plastid	GO:0003676//nucleic acid binding;GO:0001071//nucleic acid binding transcription factor activity;GO:0005515//protein binding	GO:0006355//regulation of transcription, DNA-dependent;GO:0009908//flower development;GO:0009755//hormone-mediated signaling pathway;GO:0009900;GO:0010260//organ senescence;GO:0008283//cell proliferation	gi|379323188|gb|AFD01293.1|/0/auxin response factor 2-1 [Brassica rapa subsp. pekinensis]
CL1457.Contig1_NAU-LB	1752	219	107	30.3082	11.7432	-1.36788	Down	7.61164e-17	9.54701e-16	K14510|1|1e-45|182|sbi:SORBI_02g011690|serine/threonine-protein kinase CTR1 [EC:2.7.11.1];K04424|3|3e-45|181|aly:ARALYDRAFT_909157|sterile alpha motif and leucine zipper containing kinase AZK [EC:2.7.11.25]	GO:0016020//membrane	GO:0004702//receptor signaling protein serine/threonine kinase activity;GO:0032559	GO:0006464//cellular protein modification process	gi|297798854|ref|XP_002867311.1|/0/kinase family protein [Arabidopsis lyrata subsp. lyrata]
CL7599.Contig1_NAU-LB	3187	323	160	24.5737	9.65326	-1.34802	Down	1.32625e-23	2.24019e-22	K14494|1|0.0|792|aly:ARALYDRAFT_484073|DELLA protein;K00207|3|0.0|755|ath:AT3G17810|dihydropyrimidine dehydrogenase (NADP+) [EC:1.3.1.2]	GO:0009536//plastid	GO:0001071//nucleic acid binding transcription factor activity;GO:0004152//dihydroorotate dehydrogenase activity;GO:0016628//oxidoreductase activity, acting on the CH-CH group of donors, NAD or NADP as acceptor;GO:0005488//binding	GO:0006351//transcription, DNA-dependent;GO:0019856//pyrimidine nucleobase biosynthetic process;GO:0010162//seed dormancy process;GO:0009639//response to red or far red light;GO:0009740//gibberellic acid mediated signaling pathway;GO:0009894;GO:0006972//hyperosmotic response;GO:0031669//cellular response to nutrient levels;GO:0019740//nitrogen utilization;GO:0010232//vascular transport;GO:0009845…	gi|75104298|sp|Q5BN23.1|RGA1_BRACM/0/RecName: Full=DELLA protein RGA1; AltName: Full=BrRGA1; AltName: Full=RGA-like protein 1
Unigene3951_NAU-LB	1052	135	67	31.1148	12.246	-1.34529	Down	1.05466e-10	8.85207e-10	K04733|1|1e-60|231|smo:SELMODRAFT_159261|interleukin-1 receptor-associated kinase 4 [EC:2.7.11.1];K13416|2|1e-58|225|ath:AT4G33430|brassinosteroid insensitive 1-associated receptor kinase 1 [EC:2.7.10.1 2.7.11.1];K13418|4|2e-58|224|aly:ARALYDRAFT_895025|somatic embryogenesis receptor kinase 1 [EC:2.7.10.1 2.7.11.1]	GO:0031224//intrinsic to membrane	GO:0004674//protein serine/threonine kinase activity;GO:0032559	GO:0006970//response to osmotic stress;GO:0009755//hormone-mediated signaling pathway;GO:0003006//developmental process involved in reproduction;GO:0000578//embryonic axis specification;GO:0006464//cellular protein modification process	gi|6730642|gb|AAF27063.1|AC008262_12/1.03409e-150/F4N2.23 [Arabidopsis thaliana]
CL6868.Contig1_NAU-LB	1292	145	72	27.2117	10.7153	-1.34455	Down	2.2079e-11	1.95562e-10	K14494|1|4e-62|237|pop:POPTR_645273|DELLA protein	-	-	GO:0006351//transcription, DNA-dependent	gi|297852762|ref|XP_002894262.1|/0/hypothetical protein ARALYDRAFT_474191 [Arabidopsis lyrata subsp. lyrata]
CL6046.Contig1_NAU-LB	1326	183	91	33.4624	13.1957	-1.34247	Down	5.90116e-14	6.26269e-13	K14491|1|2e-12|72.0|sbi:SORBI_08g006300|two-component response regulator ARR-B family	GO:0043231//intracellular membrane-bounded organelle	GO:0003676//nucleic acid binding	GO:0006351//transcription, DNA-dependent	gi|297817694|ref|XP_002876730.1|/3.21494e-126/myb family transcription factor [Arabidopsis lyrata subsp. lyrata]
CL1293.Contig1_NAU-LB	3146	90	45	6.93639	2.75036	-1.33456	Down	1.62503e-07	1.01487e-06	K14497|1|0.0|706|aly:ARALYDRAFT_895129|protein phosphatase 2C [EC:3.1.3.16]	GO:0043234//protein complex	GO:0004721//phosphoprotein phosphatase activity;GO:0043169//cation binding	GO:0006464//cellular protein modification process	gi|312283163|dbj|BAJ34447.1|/0/unnamed protein product [Thellungiella halophila]
CL1033.Contig2_NAU-LB	1617	95	48	14.245	5.70778	-1.31946	Down	9.58064e-08	6.11526e-07	K04733|1|4e-62|237|smo:SELMODRAFT_33807|interleukin-1 receptor-associated kinase 4 [EC:2.7.11.1];K13416|3|2e-60|231|ath:AT4G33430|brassinosteroid insensitive 1-associated receptor kinase 1 [EC:2.7.10.1 2.7.11.1];K13430|4|3e-60|231|zma:100283091|serine/threonine-protein kinase PBS1 [EC:2.7.11.1]	-	GO:0004713//protein tyrosine kinase activity;GO:0032559	GO:0006464//cellular protein modification process	gi|297844598|ref|XP_002890180.1|/2.48657e-171/hypothetical protein ARALYDRAFT_471863 [Arabidopsis lyrata subsp. lyrata]
Unigene17284_NAU-LB	1454	93	47	15.5084	6.21541	-1.31913	Down	1.31423e-07	8.27461e-07	K01090|1|3e-22|104|sbi:SORBI_01g038410|protein phosphatase [EC:3.1.3.16];K14497|3|2e-17|88.6|vvi:100251367|protein phosphatase 2C [EC:3.1.3.16]	GO:0043234//protein complex;GO:0043231//intracellular membrane-bounded organelle	GO:0043169//cation binding;GO:0004721//phosphoprotein phosphatase activity	GO:0006464//cellular protein modification process	gi|75238831|sp|Q84JD5.1|P2C68_ARATH/0/RecName: Full=Probable protein phosphatase 2C 68; Short=AtPP2C68
gi|156160491|gb|EW720637.1|EW720637	797	53	27	16.1238	6.51391	-1.3076	Down	7.77426e-05	0.000339404	K13418|1|2e-13|74.7|aly:ARALYDRAFT_895025|somatic embryogenesis receptor kinase 1 [EC:2.7.10.1 2.7.11.1];K13416|3|3e-13|73.6|aly:ARALYDRAFT_491347|brassinosteroid insensitive 1-associated receptor kinase 1 [EC:2.7.10.1 2.7.11.1]	GO:0044464//cell part	GO:0004674//protein serine/threonine kinase activity;GO:0032559	GO:0006464//cellular protein modification process;GO:0051707//response to other organism	gi|297801814|ref|XP_002868791.1|/5.42864e-76/hypothetical protein ARALYDRAFT_494154 [Arabidopsis lyrata subsp. lyrata]
Unigene20263_NAU-LB	2103	67	35	7.72476	3.20011	-1.27137	Down	1.36837e-05	6.72913e-05	K14431|1|3e-23|108|aly:ARALYDRAFT_311885|transcription factor TGA;K08332|2|1e-18|93.6|vcn:VOLCADRAFT_41528|vacuolar protein 8;K09561|4|3e-07|55.8|ath:AT3G07370|STIP1 homology and U-box containing protein 1 [EC:6.3.2.19]	GO:0043234//protein complex	GO:0033612//receptor serine/threonine kinase binding;GO:0019787//small conjugating protein ligase activity	GO:0032446//protein modification by small protein conjugation	gi|297816784|ref|XP_002876275.1|/0/armadillo/beta-catenin repeat family protein [Arabidopsis lyrata subsp. lyrata]
CL6224.Contig2_NAU-LB	1940	57	30	7.12398	2.97342	-1.26056	Down	6.8088e-05	0.000299016	K14506|1|0.0|1041|aly:ARALYDRAFT_483789|jasmonic acid-amino synthetase;K14487|3|0.0|800|pop:POPTR_816623|auxin responsive GH3 gene family	GO:0043231//intracellular membrane-bounded organelle	GO:0016779//nucleotidyltransferase activity;GO:0016881//acid-amino acid ligase activity;GO:0005515//protein binding;GO:0032559	GO:0009411//response to UV;GO:0031407//oxylipin metabolic process;GO:0010118//stomatal movement;GO:0009636//response to toxic substance;GO:0009611//response to wounding;GO:0007602//phototransduction;GO:0002218//activation of innate immune response;GO:0009733//response to auxin stimulus;GO:0009639//response to red or far red light;GO:0009814//defense response, incompatible interaction	gi|392311801|pdb|4EPL|A/0/Chain A, Crystal Structure Of Arabidopsis Thaliana Gh3.11 (Jar1) In Complex With Ja-Ile
CL1269.Contig7_NAU-LB	1472	271	143	44.6386	18.6795	-1.25684	Down	3.8765e-18	5.19505e-17	K14498|1|0.0|645|aly:ARALYDRAFT_888390|serine/threonine-protein kinase SRK2 [EC:2.7.11.1]	GO:0043231//intracellular membrane-bounded organelle	GO:0004672//protein kinase activity;GO:0032559	GO:0009725//response to hormone stimulus;GO:0006464//cellular protein modification process;GO:0006970//response to osmotic stress;GO:0006796//phosphate-containing compound metabolic process	gi|289372|gb|AAA33003.1|/0/serine/threonine protein kinase [Brassica napus]
CL6876.Contig1_NAU-LB	1328	219	117	39.9849	16.9404	-1.23898	Down	1.19876e-14	1.32244e-13	K01090|1|2e-43|174|sbi:SORBI_01g038410|protein phosphatase [EC:3.1.3.16];K14497|2|9e-42|169|vcn:VOLCADRAFT_61058|protein phosphatase 2C [EC:3.1.3.16]	GO:0043234//protein complex	GO:0004721//phosphoprotein phosphatase activity;GO:0043169//cation binding	GO:0006464//cellular protein modification process	gi|297792681|ref|XP_002864225.1|/1.58956e-149/hypothetical protein ARALYDRAFT_918384 [Arabidopsis lyrata subsp. lyrata]
Unigene17400_NAU-LB	1448	179	96	29.9733	12.7479	-1.23342	Down	3.65056e-12	3.44593e-11	K14486|1|0.0|665|aly:ARALYDRAFT_488981|auxin response factor	GO:0043231//intracellular membrane-bounded organelle	GO:0003676//nucleic acid binding;GO:0001071//nucleic acid binding transcription factor activity;GO:0005515//protein binding	GO:0048827//phyllome development;GO:0030522//intracellular receptor mediated signaling pathway;GO:0009606//tropism;GO:0009755//hormone-mediated signaling pathway;GO:0048527//lateral root development;GO:0006351//transcription, DNA-dependent	gi|379323208|gb|AFD01303.1|/0/auxin response factor 7-1 [Brassica rapa subsp. pekinensis]
Unigene22566_NAU-LB	889	65	35	17.7281	7.57011	-1.22765	Down	3.09004e-05	0.000143682	K14431|1|8e-12|69.3|aly:ARALYDRAFT_311885|transcription factor TGA	GO:0043234//protein complex;GO:0009536//plastid	GO:0033612//receptor serine/threonine kinase binding;GO:0019787//small conjugating protein ligase activity	GO:0032446//protein modification by small protein conjugation	gi|297851224|ref|XP_002893493.1|/2.64949e-146/U-box domain-containing protein [Arabidopsis lyrata subsp. lyrata]
Unigene17421_NAU-LB	2022	132	72	15.8286	6.8468	-1.20903	Down	4.28864e-09	3.12821e-08	K13946|1|0.0|901|aly:ARALYDRAFT_482819|auxin influx carrier (AUX1 LAX family)	GO:0031224//intrinsic to membrane;GO:0043231//intracellular membrane-bounded organelle	GO:0042562//hormone binding;GO:0005275//amine transmembrane transporter activity;GO:0080161//auxin transmembrane transporter activity;GO:0015291//secondary active transmembrane transporter activity	GO:0060918//auxin transport;GO:0010102//lateral root morphogenesis;GO:0051707//response to other organism;GO:0001738//morphogenesis of a polarized epithelium;GO:0009755//hormone-mediated signaling pathway;GO:0048764;GO:0009630//gravitropism;GO:0015837//amine transport	gi|270272090|gb|ACZ67478.1|/0/auxin resistant 1 protein [Brassica rapa subsp. campestris]
CL6028.Contig3_NAU-LB	3036	73	40	5.83003	2.53334	-1.20246	Down	1.39484e-05	6.8575e-05	K04424|1|1e-122|439|aly:ARALYDRAFT_909157|sterile alpha motif and leucine zipper containing kinase AZK [EC:2.7.11.25];K14510|5|3e-112|404|ppp:PHYPADRAFT_30352|serine/threonine-protein kinase CTR1 [EC:2.7.11.1]	GO:0031224//intrinsic to membrane;GO:0005768//endosome;GO:0015629//actin cytoskeleton;GO:0044431//Golgi apparatus part	GO:0008092//cytoskeletal protein binding;GO:0017111//nucleoside-triphosphatase activity;GO:0032559;GO:0004702//receptor signaling protein serine/threonine kinase activity	GO:0051707//response to other organism;GO:0006468//protein phosphorylation;GO:0007243//intracellular protein kinase cascade;GO:0009725//response to hormone stimulus;GO:0006950//response to stress	gi|149939551|gb|ABR45982.1|/0/enhanced disease resistance 1 [Arabidopsis lyrata]
CL9834.Contig1_NAU-LB	1249	216	119	41.9315	18.3198	-1.19463	Down	9.77944e-14	1.02109e-12	K14498|1|6e-155|545|ath:AT1G78290|serine/threonine-protein kinase SRK2 [EC:2.7.11.1]	-	GO:0004672//protein kinase activity;GO:0032559	GO:0006464//cellular protein modification process	gi|21618139|gb|AAM67189.1|/5.74352e-154/serine-threonine protein kinase, putative [Arabidopsis thaliana]
CL9180.Contig1_NAU-LB	1367	185	102	32.8135	14.3472	-1.19352	Down	5.85474e-12	5.45158e-11	K13258|1|2e-52|204|gmx:547489|2-hydroxyisoflavanone dehydratase [EC:4.2.1.105];K14493|2|2e-24|111|ppp:PHYPADRAFT_118478|gibberellin receptor GID1 [EC:3.-.-.-]	-	GO:0016788//hydrolase activity, acting on ester bonds	-	gi|297852650|ref|XP_002894206.1|/1.66306e-133/hypothetical protein ARALYDRAFT_474099 [Arabidopsis lyrata subsp. lyrata]
gi|158655810|gb|EX765701.1|EX765701	663	79	44	28.891	12.7607	-1.17891	Down	8.6053e-06	4.365e-05	K13418|1|5e-15|79.3|ath:AT1G71830|somatic embryogenesis receptor kinase 1 [EC:2.7.10.1 2.7.11.1];K13416|5|3e-13|73.6|rcu:RCOM_1534760|brassinosteroid insensitive 1-associated receptor kinase 1 [EC:2.7.10.1 2.7.11.1]	GO:0016020//membrane	GO:0004672//protein kinase activity;GO:0032559	GO:0006464//cellular protein modification process	gi|12321752|gb|AAG50912.1|AC069159_13/8.53111e-108/hypothetical protein, 3' partial [Arabidopsis thaliana]
CL275.Contig2_NAU-LB	773	172	96	53.9509	23.8796	-1.17586	Down	5.46194e-11	4.69788e-10	K14486|1|5e-23|106|gmx:100819023|auxin response factor	GO:0009536//plastid	GO:0003676//nucleic acid binding;GO:0001071//nucleic acid binding transcription factor activity;GO:0005515//protein binding	GO:0006355//regulation of transcription, DNA-dependent;GO:0009908//flower development;GO:0009755//hormone-mediated signaling pathway;GO:0009900;GO:0010260//organ senescence;GO:0008283//cell proliferation	gi|379323192|gb|AFD01295.1|/1.71798e-47/auxin response factor 2-3 [Brassica rapa subsp. pekinensis]
CL7680.Contig1_NAU-LB	1413	57	32	9.78097	4.35456	-1.16745	Down	0.000178433	0.000735226	K13415|1|5e-78|290|rcu:RCOM_0478150|protein brassinosteroid insensitive 1 [EC:2.7.10.1 2.7.11.1]	GO:0031224//intrinsic to membrane	GO:0004872//receptor activity;GO:0004672//protein kinase activity;GO:0016628//oxidoreductase activity, acting on the CH-CH group of donors, NAD or NADP as acceptor;GO:0032559	GO:0006464//cellular protein modification process;GO:0006950//response to stress;GO:0007167//enzyme linked receptor protein signaling pathway	gi|297841971|ref|XP_002888867.1|/0/hypothetical protein ARALYDRAFT_476358 [Arabidopsis lyrata subsp. lyrata]
Unigene614_NAU-LB	1548	142	80	22.2416	9.937	-1.16238	Down	3.57856e-09	2.64041e-08	K13463|1|1e-171|601|ath:AT2G39940|coronatine-insensitive protein 1	GO:0031461//cullin-RING ubiquitin ligase complex	GO:0005488//binding;GO:0019787//small conjugating protein ligase activity	GO:0043161//proteasomal ubiquitin-dependent protein catabolic process;GO:0006952//defense response;GO:0051707//response to other organism;GO:0009719;GO:0009611//response to wounding;GO:0009908//flower development;GO:0007165//signal transduction;GO:0009639//response to red or far red light	gi|149939499|gb|ABR45956.1|/5.26263e-171/coronitine insensitive 1 [Arabidopsis lyrata]
CL5809.Contig2_NAU-LB	1373	107	61	18.8957	8.5427	-1.14529	Down	4.15892e-07	2.4766e-06	K14510|1|1e-41|169|rcu:RCOM_0382890|serine/threonine-protein kinase CTR1 [EC:2.7.11.1]	GO:0043231//intracellular membrane-bounded organelle;GO:0044444//cytoplasmic part	GO:0004672//protein kinase activity;GO:0032559	GO:0006464//cellular protein modification process	gi|297844550|ref|XP_002890156.1|/0/kinase family protein [Arabidopsis lyrata subsp. lyrata]
Unigene10680_NAU-LB	1073	69	40	15.5919	7.16797	-1.12116	Down	6.53042e-05	0.000287586	K14484|1|8e-41|166|ath:AT1G04550|auxin-responsive protein IAA	GO:0043231//intracellular membrane-bounded organelle	GO:0001071//nucleic acid binding transcription factor activity;GO:0005515//protein binding	GO:0009755//hormone-mediated signaling pathway	gi|145334159|ref|NP_001078460.1|/1.46149e-99/auxin-responsive protein IAA11 [Arabidopsis thaliana]
Unigene4036_NAU-LB	2597	128	76	11.9505	5.62701	-1.08663	Down	1.12276e-07	7.12481e-07	K13416|1|7e-56|217|rcu:RCOM_1534760|brassinosteroid insensitive 1-associated receptor kinase 1 [EC:2.7.10.1 2.7.11.1];K04733|4|6e-55|214|smo:SELMODRAFT_159261|interleukin-1 receptor-associated kinase 4 [EC:2.7.11.1];K13418|5|6e-55|214|rcu:RCOM_0186340|somatic embryogenesis receptor kinase 1 [EC:2.7.10.1 2.7.11.1]	GO:0016020//membrane	GO:0030246//carbohydrate binding;GO:0004672//protein kinase activity;GO:0032559	GO:0006464//cellular protein modification process;GO:0008037//cell recognition	gi|15218576|ref|NP_174690.1|/0/lectin protein kinase-like protein [Arabidopsis thaliana]
CL2691.Contig2_NAU-LB	1272	188	113	35.8361	17.0816	-1.06897	Down	2.20978e-10	1.80487e-09	K14503|1|4e-78|290|vvi:100249673|brassinosteroid resistant 1/2	-	GO:0005488//binding	-	gi|61211658|sp|Q94A43.1|BEH2_ARATH/4.26985e-120/RecName: Full=BES1/BZR1 homolog protein 2
CL6992.Contig1_NAU-LB	1236	93	56	18.2437	8.71176	-1.06637	Down	8.50914e-06	4.31661e-05	K01090|1|2e-34|144|sbi:SORBI_01g038410|protein phosphatase [EC:3.1.3.16];K14497|3|2e-27|122|pop:POPTR_422871|protein phosphatase 2C [EC:3.1.3.16]	-	GO:0004721//phosphoprotein phosphatase activity	-	gi|75163673|sp|Q93YW5.1|P2C58_ARATH/3.80785e-142/RecName: Full=Probable protein phosphatase 2C 58; Short=AtPP2C58
gi|167500270|gb|FD985293.1|FD985293	843	202	122	58.0996	27.8271	-1.06204	Down	6.02028e-11	5.15498e-10	K14510|1|6e-33|139|aly:ARALYDRAFT_487152|serine/threonine-protein kinase CTR1 [EC:2.7.11.1]	GO:0043231//intracellular membrane-bounded organelle;GO:0044444//cytoplasmic part	GO:0004672//protein kinase activity;GO:0032559	GO:0006464//cellular protein modification process	gi|15226883|ref|NP_181050.1|/4.52131e-116/octicosapeptide/Phox/Be.1 domain-containing protein kinase [Arabidopsis thaliana]
CL878.Contig1_NAU-LB	1595	117	71	17.7858	8.55921	-1.05518	Down	7.36254e-07	4.26507e-06	K14493|1|4e-178|622|aly:ARALYDRAFT_351756|gibberellin receptor GID1 [EC:3.-.-.-]	-	GO:0004871//signal transducer activity;GO:0003824//catalytic activity;GO:0019840//isoprenoid binding	-	gi|297812999|ref|XP_002874383.1|/5.08405e-177/ATGID1C/GID1C [Arabidopsis lyrata subsp. lyrata]
