# Supplementary material for: Transcriptomic Analysis Identifies Differentially Expressed Genes (DEGs) Associated with Bolting and Flowering in Radish (Raphanus sativus L.)
Source: Front Plant Sci. 2016 May 24;7:682. doi: 10.3389/fpls.2016.00682 (PMC4877535; doi:10.3389/fpls.2016.00682)
Supplement: Table S5 — The DEGs involved in the transition of vegetative growth to bolting in radish. [file Table5.XLSX]

## Sheet: Sheet1
Table S5 The DEGs involved in the transition of vegetative growth to bolting in radish
Gene ID	Gene name	Pathway	Annotation	Gene_length	NAU-VS-Expression	NAU-RS-Expression	NAU-VS-RPKM	NAU-RS-RPKM	log2 Ratio(NAU-RS/NAU-VS)	Up-Down-Regulation(NAU-RS/NAU-VS)	P-value	FDR	KEGG Orthology	GO Component	GO Function	GO Process	Blast nr
CL2892.Contig2_NAU-LB	AGL24	Photoperiod	MADS-box protein AGL24 [Brassica napus]	1147	78	23	16.4885	3.85568	-2.0964	Down	1.61457e-11	1.4516e-10	K09264|1|2e-32|137|smo:SELMODRAFT_450937|MADS-box transcription factor, plant	GO:0043231//intracellular membrane-bounded organelle	GO:0042802//identical protein binding;GO:0001071//nucleic acid binding transcription factor activity;GO:0003677//DNA binding;GO:0046983//protein dimerization activity	GO:0048506;GO:0010048//vernalization response;GO:0009725//response to hormone stimulus;GO:0006606//protein import into nucleus;GO:0010074//maintenance of meristem identity;GO:0006351//transcription, DNA-dependent;GO:0003006//developmental process involved in reproduction	gi|392522060|gb|AFM77900.1|/1.61591e-107/MADS-box protein AGL24 [Brassica napus]
gi|166129626|gb|FD565241.1|FD565241	AP2	Photoperiod	AP-2 complex subunit mu-1 [Arabidopsis thaliana]	763	37	6	11.7578	1.51204	-2.95905	Down	1.65922e-08	1.14492e-07	K11826|1|8e-97|351|aly:ARALYDRAFT_916763|AP-2 complex subunit mu-1	GO:0005905//coated pit;GO:0030118//clathrin coat;GO:0030119//AP-type membrane coat adaptor complex	-	GO:0015031//protein transport	gi|15237475|ref|NP_199475.1|/9.63828e-96/AP-2 complex subunit mu-1 [Arabidopsis thaliana]
CL1275.Contig1_NAU-LB	AP2	Photoperiod	AP2 domain-containing transcription factor family protein [Arabidopsis lyrata subsp. lyrata]	1035	108	12	25.3007	2.22934	-3.50449	Down	5.57964e-26	1.03527e-24	K09286|1|8e-19|92.8|vvi:100252531|EREBP-like factor	GO:0043231//intracellular membrane-bounded organelle	GO:0003676//nucleic acid binding;GO:0001071//nucleic acid binding transcription factor activity	GO:0006351//transcription, DNA-dependent	gi|297845180|ref|XP_002890471.1|/3.02997e-62/AP2 domain-containing transcription factor family protein [Arabidopsis lyrata subsp. lyrata]
CL420.Contig1_NAU-LB	AP2	Photoperiod	AP2 transcription factor [Sisymbrium irio]	838	128	21	37.0353	4.81849	-2.94225	Down	4.80732e-26	8.94358e-25	K09286|1|2e-30|130|pop:POPTR_588763|EREBP-like factor	GO:0043231//intracellular membrane-bounded organelle	GO:0003676//nucleic acid binding;GO:0001071//nucleic acid binding transcription factor activity	GO:0000160//two-component signal transduction system (phosphorelay);GO:0006351//transcription, DNA-dependent;GO:0006950//response to stress	gi|38260618|gb|AAR15436.1|/2.30334e-96/AP2 transcription factor [Sisymbrium irio]
CL6387.Contig2_NAU-LB	AP2	Photoperiod	APETALA2 [Brassica napus]	799	17	3	5.15883	0.721956	-2.83706	Down	0.000219748	0.00088957	K09284|1|3e-122|436|aly:ARALYDRAFT_490899|AP2-like factor, euAP2 lineage	GO:0043231//intracellular membrane-bounded organelle	GO:0003676//nucleic acid binding;GO:0001071//nucleic acid binding transcription factor activity	GO:0048869//cellular developmental process;GO:0009791//post-embryonic development;GO:0006351//transcription, DNA-dependent;GO:0003006//developmental process involved in reproduction	gi|315318956|gb|ADU04499.1|/5.96051e-123/APETALA2 [Brassica napus]
CL7780.Contig1_NAU-LB	ARR4	Photoperiod	two-component response regulator ARR4 [Arabidopsis thaliana]	900	192	62	51.7259	13.246	-1.96533	Down	3.28276e-24	5.6497e-23	K14492|1|1e-91|334|ath:AT1G10470|two-component response regulator ARR-A family	GO:0043231//intracellular membrane-bounded organelle	GO:0016772//transferase activity, transferring phosphorus-containing groups;GO:0005488//binding;GO:0004871//signal transducer activity	GO:0006796//phosphate-containing compound metabolic process;GO:0007623//circadian rhythm;GO:0009755//hormone-mediated signaling pathway;GO:0006351//transcription, DNA-dependent;GO:0003006//developmental process involved in reproduction;GO:0010017//red or far-red light signaling pathway	gi|15218550|ref|NP_172517.1|/1.62486e-90/two-component response regulator ARR4 [Arabidopsis thaliana]
CL1867.Contig2_NAU-LB	ATH1	flower development	homeobox protein ATH1	367	12	0	7.92802	0.01	-9.63082	Down	4.95604e-05	0.000222988	-	GO:0043231//intracellular membrane-bounded organelle	GO:0001071//nucleic acid binding transcription factor activity;GO:0003677//DNA binding	GO:0009686//gibberellin biosynthetic process;GO:0006351//transcription, DNA-dependent;GO:0003006//developmental process involved in reproduction;GO:0008283//cell proliferation;GO:0009639//response to red or far red light	gi|297798662|ref|XP_002867215.1|/2.02029e-22/hypothetical protein ARALYDRAFT_491396 [Arabidopsis lyrata subsp. lyrata]
Unigene15145_NAU-LB	ATH1	flower development	homeobox protein ATH1	721	76	7	25.5581	1.8668	-3.77514	Down	8.56204e-20	1.24108e-18	-	GO:0043231//intracellular membrane-bounded organelle	GO:0001071//nucleic acid binding transcription factor activity;GO:0003677//DNA binding	GO:0009686//gibberellin biosynthetic process;GO:0006351//transcription, DNA-dependent;GO:0003006//developmental process involved in reproduction;GO:0008283//cell proliferation;GO:0009639//response to red or far red light	gi|297798662|ref|XP_002867215.1|/6.93304e-109/hypothetical protein ARALYDRAFT_491396 [Arabidopsis lyrata subsp. lyrata]
CL6115.Contig1_NAU-LB	ATX2	flower development	histone-lysine N-methyltransferase ATX2 [Arabidopsis thaliana]	1992	21	2	2.55611	0.193053	-3.72688	Down	2.95162e-06	1.583e-05	K11422|1|2e-35|149|cme:CMG025C|histone-lysine N-methyltransferase SETD1 [EC:2.1.1.43];K11380|2|4e-31|134|ppp:PHYPADRAFT_27586|NuA3 HAT complex component NTO1;K09188|4|7e-29|127|cme:CMD005C|histone-lysine N-methyltransferase MLL3 [EC:2.1.1.43]	GO:0016020//membrane;GO:0043231//intracellular membrane-bounded organelle	GO:0046914//transition metal ion binding;GO:0018024//histone-lysine N-methyltransferase activity;GO:0035091//phosphatidylinositol binding;GO:0043565//sequence-specific DNA binding	GO:0009908//flower development;GO:0006351//transcription, DNA-dependent;GO:0006812//cation transport;GO:0007165//signal transduction;GO:0034968//histone lysine methylation	gi|240254018|ref|NP_172074.6|/0/histone-lysine N-methyltransferase ATX2 [Arabidopsis thaliana]
CL7786.Contig1_NAU-LB	CCA1	Photoperiod/Circadian clock	CIRCADIAN AND CLOCK ASSOCIATED 1 (CCA1) [Brassica rapa]	2326	0	31	0.01	2.56264	8.00149	Up	1.53557e-08	1.06594e-07	K12134|1|0.0|476|aly:ARALYDRAFT_904154|circadian clock associated 1;K12133|5|5e-41|167|aly:ARALYDRAFT_470177|LATE ELONGATED HYPOCOTYL	GO:0043231//intracellular membrane-bounded organelle	GO:0003676//nucleic acid binding;GO:0005515//protein binding	GO:0043393//regulation of protein binding;GO:0009725//response to hormone stimulus;GO:0048571//long-day photoperiodism;GO:0006970//response to osmotic stress;GO:0048511//rhythmic process;GO:0010038//response to metal ion	gi|328684599|gb|AEB33729.1|/0/CIRCADIAN AND CLOCK ASSOCIATED 1 [Brassica rapa]
Unigene15614_NAU-LB	CCA1	Photoperiod/Circadian clock	CIRCADIAN CLOCK ASSOCIATED 1 protein [Thellungiella halophila]	1152	5	325	1.05237	54.2459	5.68781	Up	2.37472e-74	1.19034e-72	K12133|1|1e-112|404|ath:AT1G01060|LATE ELONGATED HYPOCOTYL;K12134|3|2e-40|164|aly:ARALYDRAFT_904154|circadian clock associated 1	-	GO:0001071//nucleic acid binding transcription factor activity;GO:0043565//sequence-specific DNA binding	GO:0010038//response to metal ion;GO:0009725//response to hormone stimulus;GO:0007623//circadian rhythm;GO:0006970//response to osmotic stress;GO:0043392//negative regulation of DNA binding;GO:0006351//transcription, DNA-dependent;GO:0048571//long-day photoperiodism	gi|312281969|dbj|BAJ33850.1|/3.48418e-118/unnamed protein product [Thellungiella halophila]
gi|332791068|gb|FY449501.1|FY449501	CCA1	Photoperiod/Circadian clock	CIRCADIAN CLOCK ASSOCIATED 1 protein [Thellungiella halophila]	814	6	38	1.78721	8.97626	2.3284	Up	1.92023e-05	9.29662e-05	K12134|1|7e-28|122|aly:ARALYDRAFT_904154|circadian clock associated 1;K12133|3|2e-26|117|ath:AT1G01060|LATE ELONGATED HYPOCOTYL	-	GO:0003676//nucleic acid binding;GO:0001071//nucleic acid binding transcription factor activity	GO:0009851//auxin biosynthetic process;GO:0048511//rhythmic process;GO:0009755//hormone-mediated signaling pathway;GO:0006351//transcription, DNA-dependent	gi|312282659|dbj|BAJ34195.1|/1.53096e-57/unnamed protein product [Thellungiella halophila]
Unigene22093_NAU-LB	CCA1	Photoperiod/Circadian clock	duplicated SANT DNA-binding domain-containing protein [Arabidopsis thaliana]	932	33	9	8.58514	1.85679	-2.20903	Down	6.59636e-06	3.39209e-05	K12134|1|2e-06|51.2|aly:ARALYDRAFT_904154|circadian clock associated 1;K12133|3|9e-06|49.3|aly:ARALYDRAFT_470177|LATE ELONGATED HYPOCOTYL	GO:0043231//intracellular membrane-bounded organelle	GO:0003676//nucleic acid binding;GO:0001071//nucleic acid binding transcription factor activity	GO:0006351//transcription, DNA-dependent	gi|15240915|ref|NP_195740.1|/2.72251e-112/duplicated SANT DNA-binding domain-containing protein [Arabidopsis thaliana]
CL7643.Contig1_NAU-LB	CCA1	Photoperiod/Circadian clock	SANT-like DNA-binding domain-containing protein [Arabidopsis thaliana]	1098	49	23	10.8204	4.02774	-1.42571	Down	4.93328e-05	0.00022372	K12133|1|6e-06|50.1|aly:ARALYDRAFT_470177|LATE ELONGATED HYPOCOTYL	GO:0043231//intracellular membrane-bounded organelle	GO:0003676//nucleic acid binding;GO:0001071//nucleic acid binding transcription factor activity	GO:0006351//transcription, DNA-dependent	gi|30687381|ref|NP_181344.2|/2.38075e-145/myb/SANT-like DNA-binding domain-containing protein [Arabidopsis thaliana]
CL4714.Contig2_NAU-LB	CCR1	Autonomous	glycine-rich RNA-binding protein 8	1097	428	115	94.599	20.1571	-2.23054	Down	5.37578e-61	2.23511e-59	K13195|1|3e-16|84.3|pop:POPTR_712972|cold-inducible RNA-binding protein;K13201|3|2e-07|55.5|aly:ARALYDRAFT_474538|nucleolysin TIA-1/TIAR	GO:0031981//nuclear lumen;GO:0009536//plastid;GO:0016020//membrane;GO:0042579//microbody;GO:0030312//external encapsulating structure	GO:0004871//signal transducer activity;GO:0016620//oxidoreductase activity, acting on the aldehyde or oxo group of donors, NAD or NADP as acceptor;GO:0004672//protein kinase activity;GO:0042802//identical protein binding;GO:0032559;GO:0043566//structure-specific DNA binding	GO:0048511//rhythmic process;GO:0003006//developmental process involved in reproduction;GO:0010118//stomatal movement;GO:0016070//RNA metabolic process;GO:0006970//response to osmotic stress;GO:0010038//response to metal ion;GO:0006464//cellular protein modification process;GO:0009699//phenylpropanoid biosynthetic process;GO:0006952//defense response;GO:0009725//response to hormone stimulus;GO:00…	gi|297802026|ref|XP_002868897.1|/7.68058e-19/hypothetical protein ARALYDRAFT_490700 [Arabidopsis lyrata subsp. lyrata]
Unigene19289_NAU-LB	CDF1	Photoperiod	cell growth defect factor 1	975	1412	223	351.139	43.9781	-2.99719	Down	3.7068e-276	7.08101e-274	-	GO:0009526//plastid envelope	GO:0003676//nucleic acid binding;GO:0001071//nucleic acid binding transcription factor activity;GO:0005515//protein binding	GO:0048506;GO:0006355//regulation of transcription, DNA-dependent	gi|297812449|ref|XP_002874108.1|/1.04179e-93/hypothetical protein ARALYDRAFT_489157 [Arabidopsis lyrata subsp. lyrata]
Unigene8081_NAU-LB	CDF3	Photoperiod	putative dof zinc finger protein [Brassica napus]	1527	143	681	22.7063	85.752	1.91708	Up	4.05372e-60	1.65086e-58	-	-	GO:0005488//binding;GO:0001071//nucleic acid binding transcription factor activity	GO:0006351//transcription, DNA-dependent;GO:0048506	gi|290465632|gb|ADD25169.1|/2.93411e-166/putative dof zinc finger protein [Brassica napus]
Unigene28033_NAU-LB	CO	Photoperiod/Circadian clock	constans [Sinapis alba]	385	32	1	20.153	0.499431	-5.33456	Down	7.8895e-11	6.68857e-10	K12135|1|1e-23|105|aly:ARALYDRAFT_488429|zinc finger protein CONSTANS	GO:0044464//cell part	GO:0046914//transition metal ion binding	-	gi|222877034|gb|ACM69281.1|/1.31233e-42/constans [Sinapis alba]
gi|332775119|gb|FY433641.1|FY433641	CO	Photoperiod/Circadian clock	zinc finger (B-box type) family protein [Arabidopsis lyrata subsp. lyrata]	835	1	22	0.290377	5.06608	4.12487	Up	3.28622e-05	0.000152575	K12135|1|2e-17|87.8|aly:ARALYDRAFT_488429|zinc finger protein CONSTANS	GO:0044464//cell part	GO:0046914//transition metal ion binding;GO:0001071//nucleic acid binding transcription factor activity	GO:0006351//transcription, DNA-dependent	gi|297797884|ref|XP_002866826.1|/3.0931e-93/zinc finger (B-box type) family protein [Arabidopsis lyrata subsp. lyrata]
CL7053.Contig1_NAU-LB	CO	Photoperiod/Circadian clock	B-box type zinc finger-containing protein [Arabidopsis thaliana]	973	28	126	6.97742	24.8997	1.83536	Up	1.07136e-11	9.71704e-11	K12135|1|7e-17|86.3|aly:ARALYDRAFT_488429|zinc finger protein CONSTANS	GO:0044464//cell part	GO:0046914//transition metal ion binding;GO:0001071//nucleic acid binding transcription factor activity	GO:0006351//transcription, DNA-dependent	gi|22329245|ref|NP_195607.2|/3.22229e-95/B-box type zinc finger-containing protein [Arabidopsis thaliana]
gi|154091779|gb|EV524752.1|EV524752	CO	Photoperiod/Circadian clock	zinc finger (B-box type) family protein [Arabidopsis lyrata subsp. lyrata]	841	16	0	4.61289	0.01	-8.84953	Down	1.89643e-06	1.04058e-05	K12135|1|2e-13|74.3|ath:AT5G15840|zinc finger protein CONSTANS	GO:0044464//cell part	GO:0046914//transition metal ion binding;GO:0001071//nucleic acid binding transcription factor activity	GO:0006351//transcription, DNA-dependent;GO:0009628//response to abiotic stimulus;GO:0009743//response to carbohydrate stimulus	gi|297801996|ref|XP_002868882.1|/1.00171e-95/zinc finger (B-box type) family protein [Arabidopsis lyrata subsp. lyrata]
CL4422.Contig2_NAU-LB	CO	Photoperiod/Circadian clock	zinc finger (B-box type) family protein [Arabidopsis lyrata subsp. lyrata]	1305	308	188	57.2255	27.7002	-1.04676	Down	1.40292e-15	1.63324e-14	K12135|1|2e-09|62.4|aly:ARALYDRAFT_488429|zinc finger protein CONSTANS	GO:0044464//cell part	GO:0046914//transition metal ion binding;GO:0001071//nucleic acid binding transcription factor activity	GO:0006351//transcription, DNA-dependent	gi|297841575|ref|XP_002888669.1|/1.71033e-164/zinc finger (B-box type) family protein [Arabidopsis lyrata subsp. lyrata]
Unigene20556_NAU-LB	COL1	Photoperiod/Circadian clock	COL1 protein [Brassica nigra]	728	17	181	5.66196	47.8061	3.07782	Up	2.52894e-28	5.03154e-27	K12135|1|6e-46|182|aly:ARALYDRAFT_488429|zinc finger protein CONSTANS	GO:0044464//cell part	GO:0046914//transition metal ion binding	-	gi|22854916|gb|AAN09813.1|/4.6013e-84/COL1 protein [Brassica nigra]
Unigene22917_NAU-LB	COL1	Photoperiod/Circadian clock	COL1 protein [Brassica nigra]	488	5	40	2.48427	15.7607	2.66544	Up	2.17466e-06	1.18031e-05	K12135|1|3e-49|192|aly:ARALYDRAFT_488429|zinc finger protein CONSTANS	GO:0044464//cell part	GO:0046914//transition metal ion binding	-	gi|22854928|gb|AAN09819.1|/2.32078e-71/COL1 protein [Brassica nigra]
Unigene27913_NAU-LB	COL1	Photoperiod/Circadian clock	COL2-like protein [Brassica nigra]	346	0	16	0.01	8.8916	9.7963	Up	9.7738e-05	0.000419711	K12135|1|1e-14|76.3|aly:ARALYDRAFT_488429|zinc finger protein CONSTANS	-	GO:0005488//binding	GO:0009908//flower development	gi|11037313|gb|AAG27548.1|/1.68394e-29/COL2-like protein [Brassica nigra]
gnl|UG|Rsa#S42049339	COL1	Photoperiod/Circadian clock	CONSTANS-like 1 protein [Raphanus sativus]	1049	172	105	39.756	19.2464	-1.04658	Down	2.44748e-09	1.83039e-08	K12135|1|1e-61|234|aly:ARALYDRAFT_488429|zinc finger protein CONSTANS;K12129|4|3e-09|60.8|vvi:100246836|pseudo-response regulator 7;K03539|5|8e-09|59.7|bdi:100830772|ribonuclease P/MRP protein subunit RPP1 [EC:3.1.26.5]	GO:0043231//intracellular membrane-bounded organelle	GO:0046914//transition metal ion binding;GO:0001071//nucleic acid binding transcription factor activity	GO:0009640//photomorphogenesis;GO:0006351//transcription, DNA-dependent;GO:0010017//red or far-red light signaling pathway	gi|3341723|gb|AAC35496.1|/1.47968e-165/CONSTANS-like 1 protein [Raphanus sativus]
gi|166122435|gb|FD555346.1|FD555346	COL10	Photoperiod/Circadian clock	zinc finger protein CONSTANS-LIKE 10 [Arabidopsis thaliana]	806	33	0	9.92724	0.01	-9.95525	Down	1.79823e-12	1.73064e-11	-	GO:0043231//intracellular membrane-bounded organelle;GO:0016020//membrane	GO:0005488//binding;GO:0001071//nucleic acid binding transcription factor activity	GO:0048581;GO:0006351//transcription, DNA-dependent	gi|15238918|ref|NP_199636.1|/4.37427e-49/zinc finger protein CONSTANS-LIKE 10 [Arabidopsis thaliana]
Unigene5559_NAU-LB	COL13	Photoperiod/Circadian clock	zinc finger (B-box type) family protein [Arabidopsis lyrata subsp. lyrata]	1179	217	23	44.6268	3.75103	-3.57255	Down	1.48567e-51	5.22041e-50	K12135|1|3e-14|77.8|aly:ARALYDRAFT_488429|zinc finger protein CONSTANS	-	GO:0046914//transition metal ion binding;GO:0001071//nucleic acid binding transcription factor activity	GO:0006351//transcription, DNA-dependent	gi|297824895|ref|XP_002880330.1|/1.11999e-95/zinc finger (B-box type) family protein [Arabidopsis lyrata subsp. lyrata]
Unigene26549_NAU-LB	COL6	Photoperiod/Circadian clock	zinc finger protein CONSTANS-LIKE 6 [Arabidopsis thaliana]	405	36	7	21.5525	3.32337	-2.69713	Down	1.16655e-07	7.38834e-07	K12135|1|4e-11|64.7|aly:ARALYDRAFT_488429|zinc finger protein CONSTANS	GO:0044464//cell part	GO:0046914//transition metal ion binding;GO:0001071//nucleic acid binding transcription factor activity	GO:0006351//transcription, DNA-dependent	gi|18409053|ref|NP_564932.1|/8.6935e-41/zinc finger protein CONSTANS-LIKE 6 [Arabidopsis thaliana]
gi|154178122|gb|EV547462.1|EV547462	COL9	Photoperiod/Circadian clock	zinc finger protein CONSTANS-LIKE 9 [Arabidopsis thaliana]	848	46	1	13.1526	0.226746	-5.85812	Down	1.21261e-15	1.41673e-14	-	GO:0043231//intracellular membrane-bounded organelle;GO:0016020//membrane	GO:0046914//transition metal ion binding;GO:0001071//nucleic acid binding transcription factor activity	GO:0048581;GO:0006351//transcription, DNA-dependent	gi|15231491|ref|NP_187422.1|/3.32176e-50/zinc finger protein CONSTANS-LIKE 9 [Arabidopsis thaliana]
Unigene20621_NAU-LB	COP1	Photoperiod	constitutively photomorphogenic 1 [Brassica rapa subsp. rapa]	2321	172	84	17.9681	6.95889	-1.36851	Down	1.47347e-13	1.52049e-12	K10143|1|0.0|1261|ath:AT2G32950|E3 ubiquitin-protein ligase RFWD2 [EC:6.3.2.19]	GO:0043231//intracellular membrane-bounded organelle;GO:0031461//cullin-RING ubiquitin ligase complex	GO:0016628//oxidoreductase activity, acting on the CH-CH group of donors, NAD or NADP as acceptor;GO:0046914//transition metal ion binding;GO:0005515//protein binding;GO:0019787//small conjugating protein ligase activity	GO:0009646//response to absence of light;GO:0009648//photoperiodism;GO:0010118//stomatal movement;GO:0006259//DNA metabolic process;GO:0032446//protein modification by small protein conjugation;GO:0009812//flavonoid metabolic process;GO:0009639//response to red or far red light	gi|332656170|gb|AEE81754.1|/0/constitutively photomorphogenic 1 [Brassica rapa subsp. rapa]
Unigene5152_NAU-LB	COP1	Photoperiod	COP1-interacting protein 4.1 [Arabidopsis thaliana]	2560	49	18	4.64094	1.35197	-1.77935	Down	1.83957e-06	1.01277e-05	-	-	-	-	gi|240255709|ref|NP_567201.5|/1.32291e-95/COP1-interacting protein 4.1 [Arabidopsis thaliana]
CL7994.Contig2_NAU-LB	CRY2	Circadian clock/lignt signal	CRY2-cryptochrome 2 [Brassica juncea]	2226	369	139	40.193	12.0068	-1.7431	Down	2.08012e-38	5.55922e-37	K12119|1|0.0|1098|ath:AT1G04400|cryptochrome 2	GO:0043231//intracellular membrane-bounded organelle	GO:0016830//carbon-carbon lyase activity;GO:0042802//identical protein binding;GO:0009881//photoreceptor activity	GO:0016568//chromatin modification;GO:0006259//DNA metabolic process;GO:0009416//response to light stimulus;GO:0009908//flower development;GO:0007623//circadian rhythm;GO:0010073//meristem maintenance;GO:0009606//tropism;GO:0006950//response to stress	gi|304650441|gb|ADM47404.1|/0/cryptochrome 2 [Brassica juncea]
CL7432.Contig1_NAU-LB	CSTF64	Vernalization	cleavage stimulating factor 64	1740	43	16	5.99196	1.7681	-1.76083	Down	9.2951e-06	4.68752e-05	K14407|1|0.0|684|aly:ARALYDRAFT_676707|cleavage stimulation factor subunit 2	-	GO:0003723//RNA binding	GO:0040007//growth;GO:0006396//RNA processing	gi|297839015|ref|XP_002887389.1|/0/predicted protein [Arabidopsis lyrata subsp. lyrata]
Unigene24602_NAU-LB	CSTF77	Vernalization	CSTF77 cleavage stimulation factor 77 [Arabidopsis lyrata subsp. lyrata]	622	13	1	5.0676	0.309133	-4.035	Down	0.00019307	0.000791371	K14408|1|8e-104|374|aly:ARALYDRAFT_471988|cleavage stimulation factor subunit 3	GO:0043231//intracellular membrane-bounded organelle	GO:0003723//RNA binding	GO:0006396//RNA processing	gi|297850170|ref|XP_002892966.1|/9.44044e-103/cleavage stimulation factor 77 [Arabidopsis lyrata subsp. lyrata]
CL5715.Contig2_NAU-LB	CTR1	GA	serine/threonine-protein kinase CTR1	2503	56	19	5.42471	1.45958	-1.89399	Down	9.94556e-08	6.3264e-07	K14510|1|0.0|1251|ath:AT5G03730|serine/threonine-protein kinase CTR1 [EC:2.7.11.1]	GO:0031090//organelle membrane	GO:0004674//protein serine/threonine kinase activity;GO:0032559	GO:0017145//stem cell division;GO:0009756//carbohydrate mediated signaling;GO:0009873//ethylene mediated signaling pathway;GO:0034285;GO:0010039//response to iron ion;GO:0048506;GO:0006464//cellular protein modification process;GO:0009746;GO:0048528//post-embryonic root development;GO:0009685//gibberellin metabolic process	gi|312282349|dbj|BAJ34040.1|/0/unnamed protein product [Thellungiella halophila]
CL1700.Contig7_NAU-LB	DDF1	GA	dehydration-responsive element-binding protein 1F [Arabidopsis thaliana]	918	20	0	5.28247	0.01	-9.04507	Down	7.2567e-08	4.69717e-07	K09286|1|7e-26|115|ath:AT4G25480|EREBP-like factor	-	GO:0003677//DNA binding	GO:0048506;GO:0040007//growth;GO:0006970//response to osmotic stress;GO:0009686//gibberellin biosynthetic process	gi|15222028|ref|NP_172721.1|/5.06643e-63/dehydration-responsive element-binding protein 1F [Arabidopsis thaliana]
CL5826.Contig1_NAU-LB	EFS	flower development	histone-lysine N-methyltransferase SETD2 [Arabidopsis thaliana]	5498	261	121	11.5103	4.23172	-1.44361	Down	2.40346e-21	3.72161e-20	K11423|1|4e-87|322|cre:CHLREDRAFT_191388|histone-lysine N-methyltransferase SETD2 [EC:2.1.1.43];K11422|4|8e-20|99.0|smo:SELMODRAFT_438147|histone-lysine N-methyltransferase SETD1 [EC:2.1.1.43]	-	GO:0018024//histone-lysine N-methyltransferase activity	GO:0009908//flower development;GO:0010468//regulation of gene expression;GO:0010346;GO:0009626//plant-type hypersensitive response;GO:0016108;GO:0048229//gametophyte development;GO:0034968//histone lysine methylation	gi|240254387|ref|NP_177854.6|/0/histone-lysine N-methyltransferase SETD2 [Arabidopsis thaliana]
Unigene12474_NAU-LB	ELF1	Circadian clock/lignt signal	photoperiod-independent early flowering 1 [Arabidopsis lyrata subsp. lyrata]	1420	21	2	3.58575	0.270818	-3.72688	Down	2.95162e-06	1.58269e-05	K11320|1|0.0|909|aly:ARALYDRAFT_478644|E1A-binding protein p400 [EC:3.6.4.-]	GO:0030312//external encapsulating structure;GO:0070603//SWI/SNF superfamily-type complex	GO:0017111//nucleoside-triphosphatase activity;GO:0003676//nucleic acid binding;GO:0032559	GO:0006952//defense response;GO:0010038//response to metal ion;GO:0048449//floral organ formation	gi|297829816|ref|XP_002882790.1|/0/photoperiod-independent early flowering 1 [Arabidopsis lyrata subsp. lyrata]
gi|332773420|gb|FY431932.1|FY431932	ELF3	Circadian clock/lignt signal	EARLY FLOWERING 3 [Brassica rapa]	853	57	9	16.2022	2.02875	-2.99753	Down	1.4302e-12	1.38798e-11	K12125|1|7e-74|275|aly:ARALYDRAFT_481449|protein EARLY FLOWERING 3	GO:0043231//intracellular membrane-bounded organelle	GO:0005515//protein binding	GO:0009648//photoperiodism;GO:0009725//response to hormone stimulus;GO:0000902//cell morphogenesis;GO:0009908//flower development;GO:0007602//phototransduction;GO:0050879//multicellular organismal movement;GO:0048511//rhythmic process;GO:0006950//response to stress	gi|328684593|gb|AEB33726.1|/2.38822e-80/EARLY FLOWERING 3 [Brassica rapa]
Unigene18077_NAU-LB	ELF3	Circadian clock/lignt signal	protein EARLY FLOWERING 3[Arabidopsis thaliana]	943	20	1	5.14242	0.203903	-4.65649	Down	9.22474e-07	5.25458e-06	K12125|1|2e-43|174|ath:AT2G25930|protein EARLY FLOWERING 3	GO:0043231//intracellular membrane-bounded organelle	GO:0005515//protein binding	GO:0009648//photoperiodism;GO:0009725//response to hormone stimulus;GO:0000902//cell morphogenesis;GO:0009908//flower development;GO:0007602//phototransduction;GO:0050879//multicellular organismal movement;GO:0048511//rhythmic process;GO:0006950//response to stress	gi|22531094|gb|AAM97051.1|/3.03398e-42/unknown protein [Arabidopsis thaliana]
gi|158642090|gb|EX751981.1|EX751981	ELF4-like 2	Photoperiod	protein ELF4-like 2 [Arabidopsis thaliana]	758	11	0	3.51862	0.01	-8.45887	Down	0.000112056	0.000472258	-	-	-	-	gi|18410139|ref|NP_565044.1|/1.18284e-53/protein ELF4-like 2 [Arabidopsis thaliana]
CL896.Contig2_NAU-LB	ELF4-like 4	Photoperiod	protein ELF4-like 4 [Arabidopsis thaliana]	654	58	33	21.503	9.70225	-1.14815	Down	0.000191186	0.000785791	-	-	-	-	gi|18394486|ref|NP_564024.1|/1.42043e-51/protein ELF4-like 4 [Arabidopsis thaliana]
Unigene19513_NAU-LB	ELF5	Photoperiod	protein EARLY FLOWERING 5 [Arabidopsis thaliana]	1913	328	181	41.5727	18.1928	-1.19227	Down	5.17228e-20	7.56437e-19	K12866|1|2e-31|135|pop:POPTR_824729|WW domain-binding protein 11	GO:0043231//intracellular membrane-bounded organelle	-	GO:0009648//photoperiodism	gi|15241903|ref|NP_201070.1|/1.27015e-108/proline-rich family protein [Arabidopsis thaliana]
CL5296.Contig1_NAU-LB	EMF2/CLF	Vernalization	embryonic flower 2_1 [Brassica oleracea var. italica]	1870	263	73	34.1007	7.50615	-2.18366	Down	3.69502e-37	9.49618e-36	-	GO:0043231//intracellular membrane-bounded organelle	GO:0046914//transition metal ion binding;GO:0003676//nucleic acid binding;GO:0005515//protein binding	GO:0040029//regulation of gene expression, epigenetic;GO:0009908//flower development	gi|384597733|gb|AFI23583.1|/0/embryonic flower 2_1 [Brassica oleracea var. italica]
CL2124.Contig3_NAU-LB	ERF2	hormone signal	ERF2 transcription factor [Brassica carinata]	953	101	23	25.6967	4.64057	-2.46921	Down	1.96319e-17	2.54209e-16	K14517|1|3e-65|246|ath:AT5G47220|ethylene-responsive transcription factor 2;K09286|2|2e-54|210|ath:AT4G17500|EREBP-like factor	GO:0043231//intracellular membrane-bounded organelle	GO:0001071//nucleic acid binding transcription factor activity	GO:0000160//two-component signal transduction system (phosphorelay);GO:0009743//response to carbohydrate stimulus;GO:0006355//regulation of transcription, DNA-dependent;GO:0002218//activation of innate immune response	gi|264913546|gb|ACY74382.1|/2.90989e-93/ERF2 transcription factor [Brassica carinata]
gnl|UG|Rsa#S41989648	FD	Photoperiod	FD-bZIP transcription factor family protein[Arabidopsis lyrata subsp. lyrata]	843	30	0	8.62866	0.01	-9.75299	Down	2.07846e-11	1.84686e-10	-	GO:0043231//intracellular membrane-bounded organelle	GO:0003677//DNA binding;GO:0001071//nucleic acid binding transcription factor activity;GO:0005515//protein binding	GO:0006351//transcription, DNA-dependent	gi|297820612|ref|XP_002878189.1|/1.53781e-15/bZIP transcription factor family protein [Arabidopsis lyrata subsp. lyrata]
CL2293.Contig2_NAU-LB	FD	Photoperiod	FD-bZIP transcription factor family protein [Arabidopsis lyrata subsp. lyrata]	1399	1025	5	177.646	0.687208	-8.01404	Down	0	0	-	GO:0043231//intracellular membrane-bounded organelle	GO:0003677//DNA binding;GO:0001071//nucleic acid binding transcription factor activity;GO:0005515//protein binding	GO:0006351//transcription, DNA-dependent	gi|297820612|ref|XP_002878189.1|/6.77549e-122/bZIP transcription factor family protein [Arabidopsis lyrata subsp. lyrata]
CL7234.Contig1_NAU-LB	FIP2	Vernalization	FRIGIDA interacting protein 2[Arabidopsis thaliana]	1548	42	9	6.57851	1.11791	-2.55695	Down	2.65754e-08	1.80643e-07	-	GO:0043231//intracellular membrane-bounded organelle;GO:0016020//membrane	GO:0005488//binding	-	gi|26451533|dbj|BAC42864.1|/9.40029e-136/unknown protein [Arabidopsis thaliana]
CL1584.Contig3_NAU-LB	FLC	Vernalization	late flowering [Arabidopsis thaliana]	4864	8632	1514	430.296	59.8506	-2.84589	Down	0	0	-	GO:0009532//plastid stroma;GO:0005576//extracellular region	GO:0043169//cation binding;GO:0051536//iron-sulfur cluster binding;GO:0015930//glutamate synthase activity	GO:0009314//response to radiation;GO:0031323//regulation of cellular metabolic process;GO:0006536//glutamate metabolic process;GO:0043094	gi|18414469|ref|NP_568134.1|/0/ferredoxin-dependent glutamate synthase 1 [Arabidopsis thaliana]
CL6060.Contig1_NAU-LB	FPA	Autonomous	Flowering time control protein FPA	2976	46	20	3.74778	1.29221	-1.5362	Down	3.22126e-05	0.000149596	K11294|1|3e-08|59.7|zma:100273020|nucleolin;K13201|2|1e-07|57.8|zma:100283683|nucleolysin TIA-1/TIAR;K13044|3|2e-07|56.6|zma:100382653|heterogeneous nuclear ribonucleoprotein A/B/D	GO:0044427//chromosomal part	GO:0005488//binding	GO:0048229//gametophyte development;GO:0009908//flower development;GO:0031124//mRNA 3'-end processing;GO:0006342//chromatin silencing	gi|297828039|ref|XP_002881902.1|/0/hypothetical protein ARALYDRAFT_483451 [Arabidopsis lyrata subsp. lyrata]
CL212.Contig2_NAU-LB	FRI	Vernalization	FRIGIDA [Brassica oleracea var. italica]	2498	270	37	26.2072	2.84804	-3.20192	Down	8.15866e-58	3.19614e-56	K04564|1|5e-104|377|pop:POPTR_253123|superoxide dismutase, Fe-Mn family [EC:1.15.1.1]	-	-	-	gi|377655320|gb|AFB73851.1|/2.90657e-180/FRIGIDA [Brassica oleracea var. italica]
CL9585.Contig1_NAU-LB	FRI	Vernalization	frigida essential 1 [Arabidopsis lyrata subsp. lyrata]	1162	43	18	8.97246	2.97853	-1.5909	Down	3.74624e-05	0.000173137	-	-	GO:0046914//transition metal ion binding	GO:0010048//vernalization response	gi|297826853|ref|XP_002881309.1|/5.20125e-130/frigida-essential 1 [Arabidopsis lyrata subsp. lyrata]
CL5010.Contig5_NAU-LB	FRL	Vernalization	FRIGIDA-like protein [Arabidopsis thaliana]	2165	220	106	24.6385	9.41421	-1.388	Down	2.89816e-17	3.71897e-16	-	-	-	-	gi|30695446|ref|NP_850923.1|/0/FRIGIDA-like protein [Arabidopsis thaliana]
Unigene17785_NAU-LB	FRL	Vernalization	FRIGIDA-like protein [Arabidopsis thaliana]	2000	768	457	93.1066	43.9362	-1.08347	Down	1.71089e-38	4.58344e-37	-	-	-	-	gi|18403383|ref|NP_566709.1|/0/FRIGIDA-like protein [Arabidopsis thaliana]
gi|166140043|gb|FD571044.1|FD571044	FT	integrator	flowering locus T [Brassica napus]	734	1	90	0.330334	23.5767	6.15729	Up	6.9196e-22	1.09932e-20	-	GO:0043231//intracellular membrane-bounded organelle	GO:0005543//phospholipid binding	GO:0009648//photoperiodism;GO:0009908//flower development	gi|261873777|gb|ACY03400.1|/9.70774e-98/flowering locus T [Brassica napus]
gnl|UG|Rsa#S41989975	FVE	Autonomous	FVE-putative WD-40 repeat protein, MSI4 [Arabidopsis thaliana]	757	37	7	11.851	1.77803	-2.73666	Down	6.08484e-08	3.97147e-07	K10752|1|7e-103|371|ath:AT2G19520|histone-binding protein RBBP4	GO:0031981//nuclear lumen;GO:0031461//cullin-RING ubiquitin ligase complex	GO:0043169//cation binding;GO:0004468//lysine N-acetyltransferase activity	GO:0009887//organ morphogenesis;GO:0009791//post-embryonic development;GO:0000904//cell morphogenesis involved in differentiation	gi|20197482|gb|AAD10151.2|/8.93155e-102/putative WD-40 repeat protein, MSI4 [Arabidopsis thaliana]
CL756.Contig1_NAU-LB	FVE	Autonomous	FVE-histone-binding protein RBBP4 [Arabidopsis thaliana]	1663	79	6	11.5182	0.693737	-4.05338	Down	1.36078e-21	2.13383e-20	K10752|1|0.0|916|ath:AT2G19520|histone-binding protein RBBP4	GO:0031981//nuclear lumen;GO:0031461//cullin-RING ubiquitin ligase complex	GO:0043169//cation binding;GO:0004468//lysine N-acetyltransferase activity	GO:0009887//organ morphogenesis;GO:0009791//post-embryonic development;GO:0000904//cell morphogenesis involved in differentiation	gi|30680701|ref|NP_565456.2|/0/histone-binding protein RBBP4 [Arabidopsis thaliana]
CL2795.Contig1_NAU-LB	FY	Autonomous	Flowering time control protein FY [Arabidopsis thaliana]	2278	168	98	17.8815	8.27196	-1.11217	Down	5.7982e-10	4.56992e-09	K15542|1|0.0|941|ath:AT5G13480|polyadenylation factor subunit 2	GO:0031461//cullin-RING ubiquitin ligase complex	GO:0005488//binding;GO:0004468//lysine N-acetyltransferase activity	GO:0009908//flower development	gi|79512802|ref|NP_196852.3|/0/Flowering time control protein FY [Arabidopsis thaliana]
Unigene1272_NAU-LB	GI	GA	GIGANTEA [Brassica rapa]	885	25	7	6.8493	1.52087	-2.17106	Down	0.000109709	0.000469016	K12124|1|3e-141|499|aly:ARALYDRAFT_889789|GIGANTEA	GO:0031981//nuclear lumen	GO:0005488//binding	GO:0000302//response to reactive oxygen species;GO:0048582;GO:0009266//response to temperature stimulus;GO:0007623//circadian rhythm;GO:0006351//transcription, DNA-dependent;GO:0009639//response to red or far red light	gi|328684601|gb|AEB33730.1|/4.3672e-149/GIGANTEA [Brassica rapa]
Unigene6568_NAU-LB	GI	GA	GIGANTEA [Brassica rapa]	1263	243	87	46.6501	13.245	-1.81643	Down	2.69922e-27	5.23541e-26	K12124|1|0.0|640|aly:ARALYDRAFT_889789|GIGANTEA	GO:0031981//nuclear lumen	GO:0005488//binding	GO:0000302//response to reactive oxygen species;GO:0048582;GO:0009266//response to temperature stimulus;GO:0007623//circadian rhythm;GO:0006351//transcription, DNA-dependent;GO:0009639//response to red or far red light	gi|328684601|gb|AEB33730.1|/0/GIGANTEA [Brassica rapa]
Unigene745_NAU-LB	GID1B	GA	gibberellin receptor 1B [Brassica napus]	1291	4	48	0.751248	7.1491	3.2504	Up	9.32268e-09	6.58834e-08	K14493|1|2e-155|546|ath:AT3G63010|gibberellin receptor GID1 [EC:3.-.-.-]	-	GO:0005488//binding;GO:0004871//signal transducer activity;GO:0003824//catalytic activity	GO:0009312//oligosaccharide biosynthetic process;GO:0003006//developmental process involved in reproduction;GO:0009740//gibberellic acid mediated signaling pathway	gi|315075933|gb|ADT78692.1|/9.53154e-168/gibberellin receptor 1B [Brassica napus]
Unigene15396_NAU-LB	GID1B	GA	gibberellin receptor 1B [Brassica napus]	742	5	37	1.63386	9.58813	2.55296	Up	8.91392e-06	4.51989e-05	K14493|1|1e-86|317|aly:ARALYDRAFT_486805|gibberellin receptor GID1 [EC:3.-.-.-]	-	GO:0005488//binding;GO:0003824//catalytic activity	GO:0009312//oligosaccharide biosynthetic process;GO:0003006//developmental process involved in reproduction;GO:0009740//gibberellic acid mediated signaling pathway	gi|315075933|gb|ADT78692.1|/3.16825e-88/gibberellin receptor 1B [Brassica napus]
CL2359.Contig1_NAU-LB	GNC	GA	GATA transcription factor 21	1456	318	99	52.956	13.074	-2.01809	Down	2.14804e-40	6.00037e-39	-	-	GO:0005488//binding	GO:0009314//response to radiation;GO:0009845//seed germination;GO:0009757//hexose mediated signaling;GO:0019222//regulation of metabolic process;GO:0009908//flower development;GO:0048511//rhythmic process;GO:0010476//gibberellin mediated signaling pathway;GO:0006807//nitrogen compound metabolic process	gi|297796569|ref|XP_002866169.1|/4.58519e-137/hypothetical protein ARALYDRAFT_495776 [Arabidopsis lyrata subsp. lyrata]
Unigene15346_NAU-LB	GRF2	hormone signal	growth-regulating factor 2 [Brassica napus]	923	83	0	21.8035	0.01	-11.0903	Down	3.4663e-30	7.36857e-29	-	GO:0009536//plastid;GO:0031090//organelle membrane;GO:0005576//extracellular region	GO:0005515//protein binding	GO:0048827//phyllome development;GO:0043401//steroid hormone mediated signaling pathway;GO:0010038//response to metal ion	gi|377657078|gb|AFB74089.1|/1.68167e-106/growth-regulating factor 2 [Brassica napus]
Unigene15345_NAU-LB	GRF2	hormone signal	growth-regulating factor 2 [Brassica napus]	767	34	1	10.7481	0.250692	-5.42203	Down	1.63201e-11	1.46633e-10	-	GO:0009536//plastid;GO:0031090//organelle membrane;GO:0005576//extracellular region	GO:0005515//protein binding	GO:0048827//phyllome development;GO:0043401//steroid hormone mediated signaling pathway;GO:0010038//response to metal ion	gi|377657082|gb|AFB74091.1|/5.014e-100/growth-regulating factor 2 [Brassica napus]
Unigene185_NAU-LB	GRP2A	flower development	Glycine-rich RNA-binding protein GRP2A	754	2507	58	806.181	14.7908	-5.76833	Down	0	0	K13195|1|1e-34|144|pop:POPTR_712972|cold-inducible RNA-binding protein;K02965|2|7e-15|79.0|ath:AT5G47320|small subunit ribosomal protein S19;K11294|3|3e-14|77.0|zma:100273020|nucleolin;K14411|5|6e-14|75.9|cme:CMR392C|RNA-binding protein Musashi	GO:0009536//plastid;GO:0042579//microbody	GO:0004672//protein kinase activity;GO:0004871//signal transducer activity;GO:0016620//oxidoreductase activity, acting on the aldehyde or oxo group of donors, NAD or NADP as acceptor;GO:0042802//identical protein binding;GO:0032559;GO:0043566//structure-specific DNA binding	GO:0006952//defense response;GO:0010118//stomatal movement;GO:0016070//RNA metabolic process;GO:0010038//response to metal ion;GO:0048511//rhythmic process;GO:0006405//RNA export from nucleus;GO:0006970//response to osmotic stress;GO:0009699//phenylpropanoid biosynthetic process;GO:0032392//DNA geometric change;GO:0003006//developmental process involved in reproduction;GO:0006464//cellular protei…	gi|1346181|sp|P49311.1|GRP2_SINAL/4.33011e-40/RecName: Full=Glycine-rich RNA-binding protein GRP2A
CL344.Contig2_NAU-LB	HB16	hormone signal	homeobox-leucine zipper protein ATHB-16	250	24	3	23.2767	2.30737	-3.33456	Down	1.73119e-06	9.56515e-06	K09338|1|1e-30|129|aly:ARALYDRAFT_490793|homeobox-leucine zipper protein	GO:0043231//intracellular membrane-bounded organelle	GO:0001071//nucleic acid binding transcription factor activity;GO:0003677//DNA binding	GO:0009648//photoperiodism;GO:0048506;GO:0016049//cell growth;GO:0006355//regulation of transcription, DNA-dependent;GO:0009738//abscisic acid mediated signaling pathway;GO:0006950//response to stress	gi|312281905|dbj|BAJ33818.1|/5.77505e-30/unnamed protein product [Thellungiella halophila]
Unigene20560_NAU-LB	HB-5	hormone signal	homeobox-leucine zipper protein ATHB-5 [Arabidopsis thaliana]	1616	276	11	41.4111	1.30884	-4.98366	Down	5.65714e-82	3.11053e-80	K09338|1|4e-60|230|ath:AT2G22430|homeobox-leucine zipper protein	GO:0043231//intracellular membrane-bounded organelle	GO:0001071//nucleic acid binding transcription factor activity;GO:0042802//identical protein binding;GO:0003677//DNA binding	GO:0006355//regulation of transcription, DNA-dependent;GO:0009648//photoperiodism;GO:0048506;GO:0009738//abscisic acid mediated signaling pathway;GO:0006950//response to stress;GO:0016049//cell growth	gi|15238405|ref|NP_201334.1|/4.89806e-135/homeobox-leucine zipper protein ATHB-5 [Arabidopsis thaliana]
Unigene18047_NAU-LB	LD	Autonomous	mutant phenotype: late flowering [Arabidopsis thaliana]	1506	55	14	8.85497	1.78747	-2.30857	Down	1.94161e-09	1.46587e-08	-	GO:0043231//intracellular membrane-bounded organelle	GO:0003677//DNA binding;GO:0001071//nucleic acid binding transcription factor activity	GO:0006351//transcription, DNA-dependent;GO:0003006//developmental process involved in reproduction	gi|424106|gb|AAA19115.1|/0/mutant phenotype: late flowering [Arabidopsis thaliana]
Unigene18049_NAU-LB	LD	Autonomous	homeobox protein LUMINIDEPENDENS	1137	114	61	24.3105	10.3159	-1.23672	Down	2.76596e-08	1.87669e-07	-	GO:0043231//intracellular membrane-bounded organelle	GO:0003677//DNA binding;GO:0001071//nucleic acid binding transcription factor activity	GO:0006351//transcription, DNA-dependent;GO:0003006//developmental process involved in reproduction	gi|297809893|ref|XP_002872830.1|/7.12361e-116/hypothetical protein ARALYDRAFT_911958 [Arabidopsis lyrata subsp. lyrata]
CL3847.Contig2_NAU-LB	LDL1	flower development	lysine-specific histone demethylase 1 [Arabidopsis thaliana]	3408	314	78	22.3398	4.40079	-2.34378	Down	5.73616e-48	1.88679e-46	K11450|1|0.0|1280|ath:AT3G10390|lysine-specific histone demethylase 1 [EC:1.-.-.-]	GO:0009536//plastid	GO:0046914//transition metal ion binding;GO:0001071//nucleic acid binding transcription factor activity;GO:0003677//DNA binding	GO:0006476//protein deacetylation;GO:0009908//flower development;GO:0006351//transcription, DNA-dependent	gi|240255318|ref|NP_187650.4|/0/lysine-specific histone demethylase 1 [Arabidopsis thaliana]
Unigene20922_NAU-LB	LDL2	flower development	lysine-specific histone demethylase 1-like 2 [Arabidopsis lyrata subsp. lyrata]	1319	37	12	6.80153	1.74933	-1.95905	Down	9.90724e-06	4.94686e-05	K11450|1|0.0|662|aly:ARALYDRAFT_478766|lysine-specific histone demethylase 1 [EC:1.-.-.-]	-	GO:0016491//oxidoreductase activity	GO:0034968//histone lysine methylation	gi|297834200|ref|XP_002884982.1|/0/amine oxidase family protein [Arabidopsis lyrata subsp. lyrata]
Unigene29702_NAU-LB	LFY	integrator	unnamed protein product [Blastocystis hominis]	247	0	18	0.01	14.0124	10.4525	Up	3.04012e-05	0.000141479	-	-	-	-	gi|300122042|emb|CBK22616.2|/9.00022e-07/unnamed protein product [Blastocystis hominis]
Unigene15613_NAU-LB	LHY	Photoperiod/Circadian clock	LHY MYB-related transcription factor [Arabidopsis thaliana]	1107	11	838	2.40932	145.557	5.91681	Up	1.76328e-192	2.19774e-190	K12133|1|7e-103|372|ath:AT1G01060|LATE ELONGATED HYPOCOTYL;K12134|3|3e-31|134|ath:AT2G46830|circadian clock associated 1	-	GO:0001071//nucleic acid binding transcription factor activity;GO:0043565//sequence-specific DNA binding	GO:0010038//response to metal ion;GO:0009725//response to hormone stimulus;GO:0007623//circadian rhythm;GO:0006970//response to osmotic stress;GO:0043392//negative regulation of DNA binding;GO:0006351//transcription, DNA-dependent;GO:0048571//long-day photoperiodism	gi|222423124|dbj|BAH19541.1|/7.34289e-102/AT1G01060 [Arabidopsis thaliana]
Unigene15614_NAU-LB	LHY	Photoperiod/Circadian clock	MYB-related transcription factor LHY	1152	5	325	1.05237	54.2459	5.68781	Up	2.37472e-74	1.19034e-72	K12133|1|1e-112|404|ath:AT1G01060|LATE ELONGATED HYPOCOTYL;K12134|3|2e-40|164|aly:ARALYDRAFT_904154|circadian clock associated 1	-	GO:0001071//nucleic acid binding transcription factor activity;GO:0043565//sequence-specific DNA binding	GO:0010038//response to metal ion;GO:0009725//response to hormone stimulus;GO:0007623//circadian rhythm;GO:0006970//response to osmotic stress;GO:0043392//negative regulation of DNA binding;GO:0006351//transcription, DNA-dependent;GO:0048571//long-day photoperiodism	gi|312281969|dbj|BAJ33850.1|/3.48418e-118/unnamed protein product [Thellungiella halophila]
gi|154263207|gb|EV574178.1|EV574178	LKP2	Circadian clock/lignt signal	LOV KELCH protein 2	824	12	0	3.53105	0.01	-8.46395	Down	4.95604e-05	0.000222717	K12117|1|1e-101|318|aly:ARALYDRAFT_343571|LOV kelch protein 2	GO:0016604//nuclear body;GO:0044444//cytoplasmic part	GO:0005488//binding	GO:0019941//modification-dependent protein catabolic process;GO:0007623//circadian rhythm	gi|297832606|ref|XP_002884185.1|/1.77518e-100/hypothetical protein ARALYDRAFT_343571 [Arabidopsis lyrata subsp. lyrata]
CL9942.Contig1_NAU-LB	MBD9	Photoperiod	methyl-CPG-binding domain 9 [Arabidopsis thaliana]	3392	106	39	7.57704	2.21078	-1.77708	Down	2.07542e-12	1.98949e-11	K11446|1|1e-11|70.9|aly:ARALYDRAFT_893094|histone demethylase JARID1 [EC:1.14.11.-];K10896|4|1e-10|67.4|cme:CML313C|fanconi anemia group M protein	GO:0043231//intracellular membrane-bounded organelle	GO:0003676//nucleic acid binding;GO:0004468//lysine N-acetyltransferase activity;GO:0046914//transition metal ion binding;GO:0005515//protein binding;GO:0000166//nucleotide binding	GO:0009648//photoperiodism;GO:0010346;GO:0006351//transcription, DNA-dependent;GO:0016573//histone acetylation	gi|15232121|ref|NP_186795.1|/0/methyl-CPG-binding domain 9 [Arabidopsis thaliana]
CL8957.Contig1_NAU-LB	NF-YB2	Photoperiod	nuclear transcription factor Y subunit B-2 [Arabidopsis thaliana]	872	288	26	80.0803	5.73315	-3.80405	Down	1.72545e-71	8.29005e-70	K08065|1|3e-49|193|gmx:100813169|nuclear transcription Y subunit beta;K02326|4|3e-09|60.5|smo:SELMODRAFT_115079|DNA polymerase epsilon subunit 3 [EC:2.7.7.7]	GO:0043231//intracellular membrane-bounded organelle	GO:0003677//DNA binding;GO:0001071//nucleic acid binding transcription factor activity	GO:0006351//transcription, DNA-dependent	gi|15238156|ref|NP_199575.1|/1.01276e-57/nuclear transcription factor Y subunit B-2 [Arabidopsis thaliana]
CL754.Contig1_NAU-LB	NF-YB3	Photoperiod	nuclear transcription factor Y subunit B-3 [Arabidopsis thaliana]	845	443	87	127.115	19.797	-2.68278	Down	3.323e-78	1.75759e-76	K08065|1|1e-54|211|gmx:100813169|nuclear transcription Y subunit beta;K02326|4|3e-09|60.8|smo:SELMODRAFT_115079|DNA polymerase epsilon subunit 3 [EC:2.7.7.7]	GO:0043231//intracellular membrane-bounded organelle	GO:0003677//DNA binding;GO:0001071//nucleic acid binding transcription factor activity	GO:0006351//transcription, DNA-dependent	gi|15233475|ref|NP_193190.1|/4.90967e-62/nuclear transcription factor Y subunit B-3 [Arabidopsis thaliana]
CL1989.Contig2_NAU-LB	pEARLI_1	Vernalization	putative lipid transfer protein	371	0	36	0.01	18.658	10.8656	Up	8.28588e-10	6.43661e-09	-	GO:0031410//cytoplasmic vesicle	GO:0005488//binding	GO:0010876//lipid localization;GO:0009814//defense response, incompatible interaction	gi|297813783|ref|XP_002874775.1|/3.76556e-37/hypothetical protein ARALYDRAFT_490053 [Arabidopsis lyrata subsp. lyrata]
gnl|UG|Rsa#S42580659	PHYB	Circadian clock/lignt signal	PHYB phytochrome B [Arabidopsis thaliana]	769	138	69	43.5113	17.2528	-1.33456	Down	8.5803e-11	7.24438e-10	K12122|1|4e-56|150|aly:ARALYDRAFT_915133|phytochrome D;K12121|3|5e-56|215|ath:AT2G18790|phytochrome B	GO:0043231//intracellular membrane-bounded organelle	GO:0004673//protein histidine kinase activity;GO:0004930//G-protein coupled receptor activity;GO:0042802//identical protein binding;GO:0032559;GO:0009881//photoreceptor activity	GO:0006351//transcription, DNA-dependent;GO:0007602//phototransduction;GO:0009645//response to low light intensity stimulus;GO:0006833//water transport;GO:0006714//sesquiterpenoid metabolic process;GO:0051276//chromosome organization;GO:0006468//protein phosphorylation;GO:0009845//seed germination;GO:0009606//tropism;GO:0010017//red or far-red light signaling pathway;GO:0006952//defense response;…	gi|57791624|gb|AAW56580.1|/2.88033e-55/phytochrome B [Arabidopsis thaliana]
CL4104.Contig1_NAU-LB	PHYB	Circadian clock/lignt signal	phytochrome B	3601	183	66	12.3219	3.52417	-1.80587	Down	8.75028e-21	1.32756e-19	K12121|1|0.0|1924|ath:AT2G18790|phytochrome B;K12122|3|0.0|1750|aly:ARALYDRAFT_915133|phytochrome D	GO:0043231//intracellular membrane-bounded organelle	GO:0004673//protein histidine kinase activity;GO:0004930//G-protein coupled receptor activity;GO:0042802//identical protein binding;GO:0032559;GO:0009881//photoreceptor activity	GO:0006351//transcription, DNA-dependent;GO:0007602//phototransduction;GO:0009645//response to low light intensity stimulus;GO:0006833//water transport;GO:0006714//sesquiterpenoid metabolic process;GO:0051276//chromosome organization;GO:0006468//protein phosphorylation;GO:0009845//seed germination;GO:0009606//tropism;GO:0010017//red or far-red light signaling pathway;GO:0006952//defense response;…	gi|312282447|dbj|BAJ34089.1|/0/unnamed protein product [Thellungiella halophila]
Unigene15266_NAU-LB	PRP39-2	Autonomous	pre-mRNA-processing factor 39	851	29	7	8.26262	1.58163	-2.38519	Down	9.81948e-06	4.90877e-05	K13217|1|8e-85|311|gmx:100787373|pre-mRNA-processing factor 39	GO:0043231//intracellular membrane-bounded organelle	-	GO:0048506;GO:0006396//RNA processing	gi|297843218|ref|XP_002889490.1|/1.42659e-109/hypothetical protein ARALYDRAFT_333729 [Arabidopsis lyrata subsp. lyrata]
Unigene5858_NAU-LB	PRR3	Photoperiod/Circadian clock	pseudo-response regulator 3 PRR3 [Brassica rapa]	615	57	1	22.4724	0.312652	-6.16745	Down	1.88243e-19	2.68107e-18	K12131|1|2e-58|223|ath:AT5G60100|pseudo-response regulator 3;K12130|3|3e-18|89.7|rcu:RCOM_0969830|pseudo-response regulator 5;K12129|5|7e-18|88.6|vvi:100246836|pseudo-response regulator 7	-	GO:0005488//binding;GO:0004871//signal transducer activity	GO:0043393//regulation of protein binding;GO:0007623//circadian rhythm;GO:0006351//transcription, DNA-dependent;GO:0009628//response to abiotic stimulus;GO:0007165//signal transduction	gi|281308384|gb|ADA58340.1|/2.59369e-65/pseudo-response regulator 3 [Brassica rapa]
CL3588.Contig2_NAU-LB	PRR7	Photoperiod/Circadian clock	pseudo-response regulator 7a PRR7 [Brassica rapa]	915	160	4	42.3983	0.840572	-5.65649	Down	5.3311e-51	1.85451e-49	K12129|1|2e-124|443|ath:AT5G02810|pseudo-response regulator 7	GO:0043231//intracellular membrane-bounded organelle	GO:0003676//nucleic acid binding;GO:0004871//signal transducer activity	GO:0009628//response to abiotic stimulus;GO:0048511//rhythmic process;GO:0007165//signal transduction;GO:0006351//transcription, DNA-dependent	gi|281308388|gb|ADA58342.1|/4.96177e-135/pseudo-response regulator 7a [Brassica rapa]
Unigene25591_NAU-LB	PRR9	Photoperiod/Circadian clock	two-component response regulator-like APRR9	521	1	44	0.465384	16.2387	5.12487	Up	1.62126e-10	1.33993e-09	K12128|1|4e-48|188|aly:ARALYDRAFT_483843|pseudo-response regulator 9	-	GO:0003676//nucleic acid binding	GO:0009628//response to abiotic stimulus;GO:0007165//signal transduction;GO:0048511//rhythmic process	gi|312283015|dbj|BAJ34373.1|/4.97168e-52/unnamed protein product [Thellungiella halophila]
CL2600.Contig3_NAU-LB	RAP2.7	Photoperiod	AP2 domain containing protein RAP2.7 [Arabidopsis thaliana]	243	21	5	20.9538	3.9564	-2.40495	Down	0.000167422	0.000691702	K09284|1|2e-26|115|ath:AT2G28550|AP2-like factor, euAP2 lineage	GO:0043231//intracellular membrane-bounded organelle	GO:0003676//nucleic acid binding;GO:0001071//nucleic acid binding transcription factor activity	GO:0006351//transcription, DNA-dependent;GO:0009653//anatomical structure morphogenesis;GO:0003006//developmental process involved in reproduction	gi|2281639|gb|AAC49773.1|/3.31041e-25/AP2 domain containing protein RAP2.7 [Arabidopsis thaliana]
gi|332772670|gb|FY439574.1|FY439574	RAV1	Circadian clock/lignt signal	AP2/ERF and B3 domain-containing transcription factor RAV1	860	94	8	26.502	1.78866	-3.88915	Down	1.04575e-24	1.83673e-23	K09287|1|3e-102|369|aly:ARALYDRAFT_888685|RAV-like factor	GO:0043231//intracellular membrane-bounded organelle	GO:0003676//nucleic acid binding;GO:0001071//nucleic acid binding transcription factor activity	GO:0048827//phyllome development;GO:0009648//photoperiodism;GO:0000160//two-component signal transduction system (phosphorelay);GO:0009725//response to hormone stimulus;GO:0009908//flower development;GO:0006351//transcription, DNA-dependent;GO:0048528//post-embryonic root development	gi|297844230|ref|XP_002889996.1|/3.24521e-101/hypothetical protein ARALYDRAFT_888685 [Arabidopsis lyrata subsp. lyrata]
CL2299.Contig1_NAU-LB	REF6	Vernalization	lysine-specific demethylase REF6	1752	35	9	4.84377	0.987744	-2.29392	Down	2.00212e-06	1.08889e-05	-	GO:0043231//intracellular membrane-bounded organelle	GO:0005488//binding;GO:0001071//nucleic acid binding transcription factor activity	GO:0048827//phyllome development;GO:0009725//response to hormone stimulus;GO:0000902//cell morphogenesis;GO:0070076//histone lysine demethylation;GO:0016573//histone acetylation;GO:0003006//developmental process involved in reproduction	gi|297816038|ref|XP_002875902.1|/5.56286e-172/hypothetical protein ARALYDRAFT_485204 [Arabidopsis lyrata subsp. lyrata]
CL7069.Contig1_NAU-LB	REF6	Vernalization	lysine-specific demethylase REF6	1061	86	31	19.6532	5.61801	-1.80663	Down	1.53897e-10	1.27401e-09	K09191|1|1e-10|65.5|sbi:SORBI_09g002060|general transcription factor IIIA	GO:0043231//intracellular membrane-bounded organelle	GO:0005488//binding	GO:0048827//phyllome development;GO:0009725//response to hormone stimulus;GO:0000902//cell morphogenesis;GO:0070076//histone lysine demethylation;GO:0016573//histone acetylation;GO:0003006//developmental process involved in reproduction	gi|297816038|ref|XP_002875902.1|/2.62951e-85/hypothetical protein ARALYDRAFT_485204 [Arabidopsis lyrata subsp. lyrata]
gi|158667067|gb|EX776958.1|EX776958	RGA1	GA	DELLA protein RGL1 [Arabidopsis thaliana]	858	48	7	13.5645	1.56873	-3.11217	Down	3.80766e-11	3.31814e-10	K14494|1|4e-109|392|ath:AT1G66350|DELLA protein	GO:0043231//intracellular membrane-bounded organelle	GO:0005488//binding;GO:0001071//nucleic acid binding transcription factor activity	GO:0009845//seed germination;GO:0006972//hyperosmotic response;GO:0009740//gibberellic acid mediated signaling pathway;GO:0010467//gene expression;GO:0010162//seed dormancy process	gi|15219630|ref|NP_176809.1|/4.67522e-108/DELLA protein RGL1 [Arabidopsis thaliana]
gi|167504632|gb|FD986283.1|FD986283	RGA2	GA	DELLA protein RGL2, partial [Sisymbrium officinale]	763	50	2	15.8889	0.504013	-4.97842	Down	7.53474e-16	8.9383e-15	K14494|1|2e-64|243|aly:ARALYDRAFT_477591|DELLA protein	GO:0043231//intracellular membrane-bounded organelle	GO:0005488//binding;GO:0001071//nucleic acid binding transcription factor activity	GO:0009845//seed germination;GO:0006972//hyperosmotic response;GO:0009740//gibberellic acid mediated signaling pathway;GO:0010467//gene expression;GO:0010162//seed dormancy process	gi|429843379|gb|AGA16543.1|/7.25274e-67/DELLA protein RGL2, partial [Sisymbrium officinale]
Unigene21844_NAU-LB	RGA3	GA	DELLA protein RGL3 [Arabidopsis thaliana]	583	16	0	6.65428	0.01	-9.37814	Down	1.89643e-06	1.03842e-05	K14494|1|6e-31|131|ath:AT5G17490|DELLA protein	GO:0043231//intracellular membrane-bounded organelle	GO:0001071//nucleic acid binding transcription factor activity	GO:0010476//gibberellin mediated signaling pathway;GO:0010467//gene expression	gi|15237971|ref|NP_197251.1|/6.98258e-30/DELLA protein RGL3 [Arabidopsis thaliana]
Unigene10276_NAU-LB	RRP6L3	Vernalization	RRP6-like protein 3 (RRP6L3)[Arabidopsis thaliana]	462	33	0	17.3189	0.01	-10.7581	Down	1.79823e-12	1.73004e-11	-	GO:0044464//cell part	GO:0005488//binding;GO:0004527//exonuclease activity	GO:0034641//cellular nitrogen compound metabolic process	gi|240254568|ref|NP_850189.5|/3.90299e-51/RRP6-like protein 3 [Arabidopsis thaliana]
gnl|UG|Rsa#S42042616	RTV1	Vernalization	DNA-binding protein RTV1	885	75	22	20.5479	4.77986	-2.10395	Down	3.57338e-11	3.12279e-10	-	GO:0031981//nuclear lumen	GO:0003676//nucleic acid binding;GO:0001071//nucleic acid binding transcription factor activity	GO:0009409//response to cold;GO:0009908//flower development;GO:0006351//transcription, DNA-dependent	gi|312282913|dbj|BAJ34322.1|/1.63169e-71/unnamed protein product [Thellungiella halophila]
CL2016.Contig1_NAU-LB	SKB1	Vernalization	Skb1 methyltransferase family protein [Arabidopsis lyrata subsp. lyrata]	2802	87	28	7.52836	1.92144	-1.97015	Down	8.37384e-12	7.68775e-11	K02516|1|0.0|1203|aly:ARALYDRAFT_491633|protein arginine N-methyltransferase 5 [EC:2.1.1.125]	GO:0044424//intracellular part	GO:0016772//transferase activity, transferring phosphorus-containing groups;GO:0016274//protein-arginine N-methyltransferase activity	GO:0010048//vernalization response;GO:0006796//phosphate-containing compound metabolic process;GO:0009908//flower development;GO:0016571//histone methylation	gi|297798860|ref|XP_002867314.1|/0/Skb1 methyltransferase family protein [Arabidopsis lyrata subsp. lyrata]
gnl|UG|Rsa#S42015352	SMZ	Photoperiod	AP2-like ethylene-responsive transcription factor SMZ [Arabidopsis thaliana]	782	63	5	19.5336	1.22942	-3.98991	Down	2.72642e-17	3.50425e-16	K09284|1|3e-24|110|gmx:100797238|AP2-like factor, euAP2 lineage	GO:0005634//nucleus	GO:0003676//nucleic acid binding;GO:0001071//nucleic acid binding transcription factor activity	GO:0006351//transcription, DNA-dependent	gi|79445478|ref|NP_191059.2|/4.46589e-51/AP2-like ethylene-responsive transcription factor SMZ [Arabidopsis thaliana]
CL4258.Contig1_NAU-LB	SOC1	integrator	MADS-box protein AGL20/SOC1 [Brassica rapa subsp. campestris]	1107	587	366	128.57	63.5725	-1.01608	Down	5.47866e-27	1.04946e-25	K09264|1|8e-33|139|aly:ARALYDRAFT_486333|MADS-box transcription factor, plant	GO:0043231//intracellular membrane-bounded organelle	GO:0001071//nucleic acid binding transcription factor activity;GO:0003677//DNA binding;GO:0005515//protein binding	GO:0009725//response to hormone stimulus;GO:0006606//protein import into nucleus;GO:0009908//flower development;GO:0010074//maintenance of meristem identity;GO:0006351//transcription, DNA-dependent;GO:0006950//response to stress	gi|33771690|gb|AAQ54337.1|/6.69981e-87/MADS-box protein [Brassica rapa subsp. campestris]
Unigene21647_NAU-LB	SPA1	Photoperiod	SPA1 protein SUPPRESSOR OF PHYA-105 1 [Arabidopsis thaliana]	2863	225	129	19.0551	8.66372	-1.13712	Down	2.83986e-13	2.87812e-12	K10143|1|1e-164|578|ppp:PHYPADRAFT_126406|E3 ubiquitin-protein ligase RFWD2 [EC:6.3.2.19]	GO:0043231//intracellular membrane-bounded organelle;GO:0031234//extrinsic to internal side of plasma membrane;GO:0031461//cullin-RING ubiquitin ligase complex	GO:0005515//protein binding;GO:0016301//kinase activity;GO:0032559	GO:0048573//photoperiodism, flowering;GO:0048572;GO:0009640//photomorphogenesis;GO:0007602//phototransduction;GO:0006464//cellular protein modification process	gi|30690337|ref|NP_182157.2|/0/protein SUPPRESSOR OF PHYA-105 1 [Arabidopsis thaliana]
Unigene10223_NAU-LB	SPA2	Photoperiod	SPA2-protein SPA1-related 2 [Arabidopsis thaliana]	1382	186	45	32.6328	6.26095	-2.38187	Down	1.2911e-29	2.69006e-28	K10143|1|4e-116|416|ppp:PHYPADRAFT_126406|E3 ubiquitin-protein ligase RFWD2 [EC:6.3.2.19]	GO:0031234//extrinsic to internal side of plasma membrane;GO:0031461//cullin-RING ubiquitin ligase complex	GO:0016301//kinase activity;GO:0016628//oxidoreductase activity, acting on the CH-CH group of donors, NAD or NADP as acceptor;GO:0032559	GO:0006464//cellular protein modification process	gi|145340093|ref|NP_192849.4|/9.45535e-177/protein SPA1-related 2 [Arabidopsis thaliana]
CL1511.Contig4_NAU-LB	SPA4	Photoperiod	SPA1-related 4 protein	652	73	45	27.1472	13.2709	-1.03253	Down	0.000122989	0.000514937	K10143|1|7e-77|284|aly:ARALYDRAFT_897813|E3 ubiquitin-protein ligase RFWD2 [EC:6.3.2.19]	GO:0031234//extrinsic to internal side of plasma membrane;GO:0031461//cullin-RING ubiquitin ligase complex	GO:0016301//kinase activity;GO:0005515//protein binding;GO:0016628//oxidoreductase activity, acting on the CH-CH group of donors, NAD or NADP as acceptor;GO:0032559	GO:0006464//cellular protein modification process	gi|297847694|ref|XP_002891728.1|/1.04368e-78/predicted protein [Arabidopsis lyrata subsp. lyrata]
Unigene14433_NAU-LB	SPL1	age	squamosa promoter-binding-like protein 1	2013	718	237	86.4829	22.6381	-1.93366	Down	3.80466e-84	2.14283e-82	-	GO:0043231//intracellular membrane-bounded organelle	GO:0003676//nucleic acid binding;GO:0001071//nucleic acid binding transcription factor activity	GO:0006351//transcription, DNA-dependent	gi|297824791|ref|XP_002880278.1|/0/hypothetical protein ARALYDRAFT_483883 [Arabidopsis lyrata subsp. lyrata]
gi|156160453|gb|EW720599.1|EW720599	SPL13	age	squamosa promoter-binding-like protein 13 [Arabidopsis thaliana]	479	28	3	14.1733	1.20426	-3.55695	Down	9.90554e-08	6.30888e-07	-	-	-	-	gi|18423163|ref|NP_568731.1|/1.32303e-31/squamosa promoter-binding-like protein 13 [Arabidopsis thaliana]
Unigene9933_NAU-LB	SPL15	age	hypothetical protein ARALYDRAFT_486243 [Arabidopsis lyrata subsp. lyrata]	297	19	3	15.5112	1.94223	-2.99753	Down	5.65444e-05	0.000250898	-	GO:0043231//intracellular membrane-bounded organelle	GO:0003676//nucleic acid binding;GO:0001071//nucleic acid binding transcription factor activity	GO:0048827//phyllome development;GO:0032535//regulation of cellular component size;GO:0003156//regulation of organ formation;GO:0006351//transcription, DNA-dependent;GO:0003006//developmental process involved in reproduction;GO:0008283//cell proliferation	gi|297820590|ref|XP_002878178.1|/2.47413e-25/hypothetical protein ARALYDRAFT_486243 [Arabidopsis lyrata subsp. lyrata]
CL5936.Contig3_NAU-LB	SPL2	age	squamosa promoter binding protein-like 2 [Arabidopsis thaliana]	283	16	1	13.7083	0.679438	-4.33456	Down	1.98768e-05	9.58229e-05	-	GO:0043231//intracellular membrane-bounded organelle	GO:0003676//nucleic acid binding;GO:0001071//nucleic acid binding transcription factor activity	GO:0048506;GO:0009965//leaf morphogenesis;GO:0006351//transcription, DNA-dependent;GO:0003006//developmental process involved in reproduction	gi|5931647|emb|CAB56577.1|/1.2454e-32/squamosa promoter binding protein-like 2 [Arabidopsis thaliana]
CL5652.Contig1_NAU-LB	SPL3	age	squamosa promoter-binding-like protein 3	376	14	0	9.02796	0.01	-9.81826	Down	9.69474e-06	4.87006e-05	-	GO:0043231//intracellular membrane-bounded organelle	GO:0043169//cation binding;GO:0003676//nucleic acid binding;GO:0001071//nucleic acid binding transcription factor activity	GO:0010050//vegetative phase change;GO:0009908//flower development;GO:0006351//transcription, DNA-dependent	gi|297823181|ref|XP_002879473.1|/1.85548e-36/hypothetical protein ARALYDRAFT_482334 [Arabidopsis lyrata subsp. lyrata]
CL648.Contig1_NAU-LB	SPL9	age	squamosa promoter-binding-like protein 9	911	16	1	4.25844	0.211066	-4.33456	Down	1.98768e-05	9.57316e-05	-	-	GO:0001071//nucleic acid binding transcription factor activity	GO:0048827//phyllome development;GO:0003156//regulation of organ formation;GO:0006351//transcription, DNA-dependent;GO:0003006//developmental process involved in reproduction	gi|312283517|dbj|BAJ34624.1|/3.91515e-108/unnamed protein product [Thellungiella halophila]
gi|166122418|gb|FD554984.1|FD554984	SVP	Vernalization	MADS-box protein SVP [Brassica napus]	816	140	64	41.5994	15.0809	-1.46385	Down	2.27524e-12	2.17803e-11	K09264|1|1e-08|58.5|rcu:RCOM_0818130|MADS-box transcription factor, plant	GO:0043231//intracellular membrane-bounded organelle	GO:0030371//translation repressor activity;GO:0001071//nucleic acid binding transcription factor activity;GO:0003677//DNA binding	GO:0009628//response to abiotic stimulus;GO:0006355//regulation of transcription, DNA-dependent;GO:0009908//flower development;GO:0010074//maintenance of meristem identity	gi|392522074|gb|AFM77907.1|/4.00092e-82/MADS-box protein SVP [Brassica napus]
CL1291.Contig2_NAU-LB	SWN	Vernalization	SWN-histone-lysine N-methyltransferase EZA1 [Arabidopsis thaliana]	2593	277	133	25.9016	9.86246	-1.39302	Down	1.9016e-21	2.95686e-20	K11430|1|0.0|1301|ath:AT4G02020|enhancer of zeste [EC:2.1.1.43]	GO:0043231//intracellular membrane-bounded organelle	GO:0003723//RNA binding;GO:0016740//transferase activity	GO:0040029//regulation of gene expression, epigenetic;GO:0003006//developmental process involved in reproduction;GO:0044237//cellular metabolic process	gi|18411808|ref|NP_567221.1|/0/histone-lysine N-methyltransferase EZA1 [Arabidopsis thaliana]
Unigene17741_NAU-LB	TCP21	Photoperiod/Circadian clock	transcription factor TCP21 [Arabidopsis thaliana]	1016	20	2	4.77294	0.378506	-3.65649	Down	6.13656e-06	3.16501e-05	-	GO:0043231//intracellular membrane-bounded organelle	GO:0005488//binding;GO:0001071//nucleic acid binding transcription factor activity	GO:0007623//circadian rhythm;GO:0043392//negative regulation of DNA binding;GO:0010467//gene expression	gi|15241596|ref|NP_196450.1|/6.15905e-52/transcription factor TCP21 [Arabidopsis thaliana]
CL780.Contig6_NAU-LB	TEM1	Photoperiod	AP2/ERF and B3 domain-containing transcription repressor TEM1	1257	147	10	28.3551	1.52968	-4.21231	Down	4.49778e-40	1.24889e-38	K09287|1|2e-152|536|aly:ARALYDRAFT_890147|RAV-like factor	GO:0009536//plastid	GO:0003676//nucleic acid binding;GO:0001071//nucleic acid binding transcription factor activity	GO:0048827//phyllome development;GO:0009648//photoperiodism;GO:0000160//two-component signal transduction system (phosphorelay);GO:0009725//response to hormone stimulus;GO:0009908//flower development;GO:0006351//transcription, DNA-dependent;GO:0048528//post-embryonic root development	gi|297845604|ref|XP_002890683.1|/2.69576e-151/hypothetical protein ARALYDRAFT_890147 [Arabidopsis lyrata subsp. lyrata]
CL4832.Contig2_NAU-LB	TIC	Photoperiod/Circadian clock	time for coffee [Arabidopsis lyrata subsp. lyrata]	1536	18	3	2.84139	0.375549	-2.91952	Down	0.000111817	0.00047478	-	GO:0043231//intracellular membrane-bounded organelle	-	GO:0007623//circadian rhythm	gi|297830956|ref|XP_002883360.1|/2.63316e-106/time for coffee [Arabidopsis lyrata subsp. lyrata]
CL2261.Contig10_NAU-LB	TIC	Photoperiod/Circadian clock	time for coffee [Arabidopsis lyrata subsp. lyrata]	3375	100	58	7.18415	3.30438	-1.12044	Down	1.53404e-06	8.51734e-06	-	GO:0043231//intracellular membrane-bounded organelle	-	GO:0007623//circadian rhythm	gi|297830956|ref|XP_002883360.1|/0/time for coffee [Arabidopsis lyrata subsp. lyrata]
gi|166123552|gb|FD555150.1|FD555150	TOC1	Photoperiod/Circadian clock	two-component response regulator-like APRR1 [Brassica rapa]	740	44	0	14.4169	0.01	-10.4935	Down	2.27798e-16	2.7776e-15	K12127|1|4e-54|209|ath:AT5G61380|pseudo-response regulator 1	GO:0043231//intracellular membrane-bounded organelle	GO:0043565//sequence-specific DNA binding	GO:0050879//multicellular organismal movement;GO:0048511//rhythmic process;GO:0050794//regulation of cellular process;GO:0006351//transcription, DNA-dependent	gi|281308382|gb|ADA58339.1|/2.07627e-63/pseudo-response regulator 1a [Brassica rapa]
gi|161518780|gb|EY898723.1|EY898723	TOC1	Photoperiod/Circadian clock	two-component response regulator-like APRR1 [Brassica rapa]	647	31	0	11.6173	0.01	-10.1821	Down	9.1927e-12	8.39653e-11	K12127|1|2e-33|140|aly:ARALYDRAFT_496297|pseudo-response regulator 1	GO:0043231//intracellular membrane-bounded organelle	GO:0016772//transferase activity, transferring phosphorus-containing groups;GO:0004871//signal transducer activity;GO:0043565//sequence-specific DNA binding	GO:0006796//phosphate-containing compound metabolic process;GO:0050879//multicellular organismal movement;GO:0048511//rhythmic process;GO:0007165//signal transduction;GO:0006351//transcription, DNA-dependent	gi|281308382|gb|ADA58339.1|/1.9502e-37/pseudo-response regulator 1a [Brassica rapa]
CL200.Contig1_NAU-LB	TOC1	Photoperiod/Circadian clock	TOC1 [Arabidopsis thaliana]	2967	191	2	15.6086	0.129613	-6.91199	Down	1.10723e-64	4.86174e-63	K12127|1|8e-125|446|ath:AT5G61380|pseudo-response regulator 1	GO:0043231//intracellular membrane-bounded organelle	GO:0043565//sequence-specific DNA binding;GO:0004518//nuclease activity	GO:0009987//cellular process;GO:0050879//multicellular organismal movement;GO:0048511//rhythmic process	gi|42568689|ref|NP_200947.3|/0/exonuclease-like protein [Arabidopsis thaliana]
Unigene17354_NAU-LB	TOC1	Photoperiod/Circadian clock	TOC1 [Arabidopsis thaliana]	1273	138	47	26.2845	7.09914	-1.8885	Down	5.71136e-17	7.21565e-16	K12128|1|3e-09|61.6|ath:AT2G46790|pseudo-response regulator 9;K12129|2|8e-09|60.1|sbi:SORBI_01g038820|pseudo-response regulator 7;K12127|5|9e-07|53.1|sbi:SORBI_04g026190|pseudo-response regulator 1	-	GO:0046914//transition metal ion binding;GO:0003677//DNA binding;GO:0001071//nucleic acid binding transcription factor activity	GO:0006351//transcription, DNA-dependent	gi|30686115|ref|NP_850618.1|/3.17728e-115/GATA transcription factor 24 [Arabidopsis thaliana]
gi|332774996|gb|FY437668.1|FY437668	VEL1	Vernalization	VIN3-like protein [Arabidopsis thaliana]	830	30	2	8.7638	0.463327	-4.24145	Down	3.58678e-09	2.64157e-08	-	GO:0043234//protein complex	GO:0042393//histone binding	GO:2000028//regulation of photoperiodism, flowering	gi|42573085|ref|NP_974639.1|/8.25698e-115/vernalization5/VIN3-like protein [Arabidopsis thaliana]
CL2469.Contig2_NAU-LB	VEL1	Vernalization	vernalization5/VIN3-like protein	1097	238	35	52.6041	6.13476	-3.1001	Down	1.32654e-49	4.50465e-48	-	GO:0043234//protein complex	GO:0042393//histone binding	GO:2000028//regulation of photoperiodism, flowering;GO:0006950//response to stress	gi|297798956|ref|XP_002867362.1|/1.23126e-117/hypothetical protein ARALYDRAFT_491730 [Arabidopsis lyrata subsp. lyrata]
gnl|UG|Rsa#S42021176	VEL2	Vernalization	vernalization5/VIN3-like protein	641	39	18	14.7522	5.39946	-1.45004	Down	0.000248374	0.000996094	-	GO:0043234//protein complex	GO:0042393//histone binding	GO:2000028//regulation of photoperiodism, flowering	gi|297798956|ref|XP_002867362.1|/6.20354e-52/hypothetical protein ARALYDRAFT_491730 [Arabidopsis lyrata subsp. lyrata]
Unigene3603_NAU-LB	VIN3	Vernalization	VIN3-3 [Raphanus sativus]	337	20	0	14.3896	0.01	-10.4908	Down	7.2567e-08	4.69826e-07	-	-	GO:0005488//binding	GO:0009409//response to cold	gi|398802988|gb|AFP19440.1|/1.02752e-42/VIN3-3 [Raphanus sativus]
CL6925.Contig1_NAU-LB	VIP2	Vernalization	VIRE2 interacting protein 2	2223	127	78	13.852	6.7467	-1.03784	Down	3.5945e-07	2.16625e-06	K12605|1|0.0|924|aly:ARALYDRAFT_496103|CCR4-NOT transcription complex subunit 2	GO:0043231//intracellular membrane-bounded organelle	GO:0005488//binding	GO:0006259//DNA metabolic process;GO:0006355//regulation of transcription, DNA-dependent	gi|297793527|ref|XP_002864648.1|/0/hypothetical protein ARALYDRAFT_496103 [Arabidopsis lyrata subsp. lyrata]
gi|156171786|gb|EW731932.1|EW731932	VRN1	Vernalization	VRN1 B3 domain-containing transcription factor [Arabidopsis thaliana]	688	21	3	7.40083	0.838434	-3.14192	Down	1.42208e-05	6.97168e-05	-	GO:0031981//nuclear lumen	GO:0003676//nucleic acid binding	GO:0009409//response to cold;GO:0009908//flower development;GO:0006351//transcription, DNA-dependent	gi|30685150|ref|NP_188529.2|/2.5016e-81/B3 domain-containing transcription factor VRN1 [Arabidopsis thaliana]
Unigene7399_NAU-LB	VRN2	Vernalization	vernalization 2 (VRN2)[Brassica oleracea var. italica]	946	131	51	33.576	10.3661	-1.69556	Down	3.97996e-14	4.26121e-13	-	GO:0043231//intracellular membrane-bounded organelle	-	GO:0009409//response to cold;GO:0040029//regulation of gene expression, epigenetic	gi|384597737|gb|AFI23585.1|/1.58382e-115/vernalization 2 [Brassica oleracea var. italica]
CL1179.Contig1_NAU-LB	WNK1	Photoperiod/Circadian clock	threonine-protein kinase WNK1 [Arabidopsis thaliana]	2402	962	237	97.1072	18.9719	-2.35571	Down	3.43416e-144	3.28574e-142	K12132|1|0.0|1057|aly:ARALYDRAFT_317356|serine/threonine-protein kinase WNK1 [EC:2.7.11.1]	GO:0044464//cell part	GO:0004674//protein serine/threonine kinase activity;GO:0032559	GO:0006464//cellular protein modification process;GO:0048511//rhythmic process	gi|15229843|ref|NP_187142.1|/0/serine/threonine-protein kinase WNK1 [Arabidopsis thaliana]
CL1179.Contig2_NAU-LB	WNK9	Photoperiod/Circadian clock	threonine-protein kinase WNK9	1336	33	11	5.98904	1.58315	-1.91952	Down	3.90302e-05	0.000179845	K12132|1|2e-174|610|pop:POPTR_1096507|serine/threonine-protein kinase WNK1 [EC:2.7.11.1]	GO:0044464//cell part	GO:0004674//protein serine/threonine kinase activity;GO:0032559	GO:0006464//cellular protein modification process;GO:0048511//rhythmic process	gi|122209238|sp|Q2V338.1|WNK9_ARATH/0/RecName: Full=Probable serine/threonine-protein kinase WNK9; Short=AtWNK9; AltName: Full=Protein kinase with no lysine 9
Unigene17354_NAU-LB	ZML1	Circadian clock/lignt signal	ZML1--GATA transcription factor 24 [Arabidopsis thaliana]	1273	138	47	26.2845	7.09914	-1.8885	Down	5.71136e-17	7.21565e-16	K12128|1|3e-09|61.6|ath:AT2G46790|pseudo-response regulator 9;K12129|2|8e-09|60.1|sbi:SORBI_01g038820|pseudo-response regulator 7;K12127|5|9e-07|53.1|sbi:SORBI_04g026190|pseudo-response regulator 1	-	GO:0046914//transition metal ion binding;GO:0003677//DNA binding;GO:0001071//nucleic acid binding transcription factor activity	GO:0006351//transcription, DNA-dependent	gi|30686115|ref|NP_850618.1|/3.17728e-115/GATA transcription factor 24 [Arabidopsis thaliana]
