# Supplementary material for: Transcriptomic Analysis Identifies Differentially Expressed Genes (DEGs) Associated with Bolting and Flowering in Radish (Raphanus sativus L.)
Source: Front Plant Sci. 2016 May 24;7:682. doi: 10.3389/fpls.2016.00682 (PMC4877535; doi:10.3389/fpls.2016.00682)
Supplement: Table S6 — The identified DEG and miRNA pairs during radish bolting and flowering. [file Table6.XLSX]

## Sheet: Sheet1
Table S6 The identified DEG and miRNA pairs during radish bolting and flowering
miRNAs	Gene name	Gene description	Gene ID	log2 Ratio(NAU-RS/NAU-VS)	type (miRNA-DEG)
miR165a-3p	HB16	homeobox-leucine zipper protein ATHB-16	CL344.Contig4_NAU-LB	-1.33456	down-down
miR172a	AP2	Floral homeotic protein APETALA 2	CL6387.Contig2_NAU-LB	-2.83706	down-down
miR172a	AP2	AP2 domain-containing transcription factor family protein	gi|166129626|gb|FD565241.1|FD565241	-2.95905	down-down
miR172a	AP2	AP2 domain-containing transcription factor family protein	CL1275.Contig1_NAU-LB	-3.50449	down-down
miR172a	AP2	AP2 domain-containing transcription factor family protein	CL420.Contig1_NAU-LB	-2.94225	down-down
miR172a	RAP2.7	AP2 domain containing protein RAP2.7	CL2600.Contig3_NAU-LB	-2.40495	down-down
miR172a	SMZ	AP2-like ethylene-responsive transcription factor SMZ	gnl|UG|Rsa#S42015352	-3.98991	down-down
miR1885b	SNC1	Protein SUPPRESSOR OF npr1-1, CONSTITUTIVE 1	CL9579.Contig1_NAU-LB	-1.70134	up-down
miR1885b	-	TIR-NBS-LRR class disease resistance protein	Unigene16158_NAU-LB	-1.30393	up-down
miR393a	AFB3	Auxin signaling F-box 3 protein	Unigene359_NAU-LB	-1.61113	up-down
miR396b	-	Uncharacterized protein	Unigene20881_NAU-LB	-2.11217	up-down
miR396b	-	S-adenosylmethionine-dependent methyltransferase domain-containing protein	Unigene22800_NAU-LB	-1.57557	up-down
miR397a	scpl48	Serine carboxypeptidase-like 48	CL379.Contig2_NAU-LB	1.87843	down-up
miR403	AGO2	Argonaute 2	gnl|UG|Rsa#S41987411	1.04877	down-up
miR5227	VRN1	B3 domain-containing transcription factor VRN1	gi|156171786|gb|EW731932.1|EW731932	-3.14192	down-down
miR6273	MSL3	MSCS-like 3	Unigene20712_NAU-LB	-1.38676	up-down
miR6273	FUT3	Fucosyltransferase 3	Unigene22978_NAU-LB	-3.05703	up-down
miR6273	-	beta-chain like quinoprotein amine dehydrogenase	Unigene9776_NAU-LB	-1.24967	up-down
miR6273	PRP39	Pre-mRNA-processing factor 39	Unigene15266_NAU-LB	-2.38519	up-down
miR860	FC1	Ferrochelatase 1	CL2870.Contig2_NAU-LB	-1.45945	up-down
miR860	NF-YB3	Nuclear transcription factor Y subunit B-3	CL754.Contig1_NAU-LB	-2.68278	up-down
miR1858	ycf1	ycf1	Unigene34_NAU-LB	-3.23	up-down
miR5665	BSK1	BR-signaling kinase 1	CL1233.Contig1_NAU-LB	-2.51	up-down
miR576	PNC2	peroxisomal adenine nucleotide carrier 2	CL2364.Contig1_NAU-LB	1.74636	down-up
miR6441	-	RNA helicase family protein	CL7101.Contig2_NAU-LB	2.48527	down-up
miR6454	-	RNA helicase family protein	CL7101.Contig3_NAU-LB	2.54402	down-up
miR7767	HB16	homeobox-leucine zipper protein ATHB-16	gnl|UG|Rsa#S42024665	-2.23268	up-down
