# Supplementary material for: Transcriptomic Analysis Identifies Differentially Expressed Genes (DEGs) Associated with Bolting and Flowering in Radish (Raphanus sativus L.)
Source: Front Plant Sci. 2016 May 24;7:682. doi: 10.3389/fpls.2016.00682 (PMC4877535; doi:10.3389/fpls.2016.00682)
Supplement: Table S7 — The primers of DEGs for RT-qPCR in radish. [file Table7.XLSX]

## Sheet: Sheet1
Table S7 The primers of DEGs for RT-qPCR in radish
Gene	Primer sequence
	Forward sequence (5’-3’)	Reverse sequence (5’-3’)
AP2-CL1275.Contig1	CAAGATGAACCAACAAGATT	TGATGAGAAGTAGGAGTAGA
CCA1-CL7786.Contig1	GTGGATTGTTAGTAGTGTCT	CGAGTAGTGATGATGTTGA
CO-CL7053.Contig1	GGTGGAGATAGAGTTGTTC	CTGGTGGTTGGTGTATAG
COI1-Unigene614	ATGGAGGATGAAGAAGGA	CGTTGGTTATATCTGAGACA
COL1-Unigene20556	GTTTCTCAACGAAGATTACTT	GGCACCTCTAATGATGTT
DELLA-CL7599.Contig1	GTTATCAAGCCACGAGTA	AGGAAGAAGAAGAAGAAGAC
FLC-CL1584.Contig3	CTAGCCAGATGGAGAAGAAC	GGAAGATTGATGTCGGAGAT
FRI-CL212.Contig2	AACAATCTAACCATCCTCAG	ATCAACTCGCACAATCTC
FRL-CL5010.Contig5	CACATTCACCATCACCTT	CCTCCTCAGACTTACACT
FT-FD571044	GAGTCGTTCTTGAGTGTT	GTCTTCTCCACCAATCTC
GID1-Unigene745	CCTATTCTTCTCACTCCATT	CCAACACCATCTCACAAT
HB16-CL344.Contig2	CGAACCGTAAGAAACTCC	ATCTCCGTGACCTTCTAC
LHY-Unigene15613	GCGTCAACAATAACTTCC	CCTTCCATTACCAACCTT
LFY-Unigene29702	ACGACTTATCTTCTTCTTCTT	ATGATAGTGACGGTGTTG
MYC2-CL4584.Contig1	TTATCATCGCATCCCAAC	CGCTATCGCTTACATCAA
PP2C-CL3587.Contig2	GTAGTAGTAGTAGTAGTAGTAGTC	CGTAATGAGTTGTGTTGTAT
PRP39-Unigene15266	TAGCAGCAGAAGCATTATAG	CTCCTCCTCCATTGAAGT
RAP2.7-CL2600.Contig3	CTCTTCCTTATGGTTCCTAC	CTTCACTTCTCTTCTCTGTT
SMZ-Rsa#S42015352	CTGCTTGTTCCTCTGTAA	CTTCCTCCTCCTCATCTT
TIR1-CL6722.Contig2	AGGAGACAGTGACTTAGG	ACGGAACAAGAAGACATC
VRN1-EW731932	TTAGATACGAAGGCAACTC	TACACCGAAGAAGAAGAAG
